# Supplementary material for: Crystal structure of K6[Zn(CO3)4]
Source: Acta Crystallogr E Crystallogr Commun. 2023 Jul 14;79(Pt 8):718–21. doi: 10.1107/S2056989023006072 (PMC10439417; doi:10.1107/S2056989023006072)
Supplement: Supplementary file 1 [file e-79-00718-sup1.cif]

##############################################################################
#                                                                            #
# This CIF contains the data in a paper accepted for publication in          #
# Acta Crystallographica Section E. It conforms to the requirements of       #
# Notes for Authors for Acta Crystallographica Section E, and has been       #
# peer reviewed under the auspices of the IUCr Commission on Journals.       #
#                                                                            #
# Full details of the Crystallographic Information File format               #
# are given in the paper "The Crystallographic Information File (CIF):       #
# a New Standard Archive File for Crystallography" by S. R. Hall, F. H.      #
# Allen and I. D. Brown [Acta Cryst. (1991), A47, 655-685].                  #
#                                                                            #
# The current version of the core CIF dictionary is obtainable from          #
# ftp://ftp.iucr.org/pub/cif_core.dic.                                       #
#                                                                            #
# Software is freely available for graphical display of the structure(s)     #
# in this CIF. For information consult the CIF software page                 #
# http://www.iucr.org/resources/cif/software.                                #
#                                                                            #
# This file may be used for bona fide research purposes within the           #
# scientific community so long as proper attribution is given to the journal # 
# article from which it was obtained.                                        #
#                                                                            #
##############################################################################
data_I
_audit_creation_method     'SHELXL-2016/6'
_journal_date_recd_electronic     2023-07-03
_journal_date_accepted     2023-07-10
_journal_name_full     'Acta Crystallographica, Section E'
_journal_year     2023
_journal_volume     79
_journal_issue      8
_journal_page_first     0
_journal_page_last     0
_journal_paper_category     GI
_journal_paper_doi     10.1107/S2056989023006072
_journal_coeditor_code     PK2691
_publ_contact_author_name     'Matthias Weil'
_publ_contact_author_address
;
Institute for Chemical Technologies and Analytics, Division of Structural
 Chemistry, TU Wien, Getreidemarkt 9/164-SC, A-1060 Vienna, Austria
;
_publ_contact_author_email     'matthias.weil@tuwien.ac.at'
_publ_contact_author_fax     ?
_publ_contact_author_phone     '00435880117122'
_publ_section_title
;
Crystal structure of K~6~[Zn(CO~3~)~4~]
;
_publ_section_title_footnote     .
loop_
    _publ_author_name
    _publ_author_footnote
    _publ_author_address
    'Eder, Felix' .
;
Institute for Chemical Technologies and Analytics,
Division of Structural Chemistry, TU Wien, Getreidemarkt 9/E164-05-1,
A-1060 Vienna, Austria
;
    'Weil, Matthias' .
;
Institute for Chemical Technologies and Analytics,
Division of Structural Chemistry, TU Wien, Getreidemarkt 9/E164-05-1,
A-1060 Vienna, Austria
;
_publ_section_synopsis
;
The crystal structure of the title compound comprises a
tetracarbonatozincate(II) anion, [Zn(CO~3~)~4~]^6-^, with point-group symmetry
2 where the Zn^II^ atom is surrounded in a distorted tetrahedral manner by
four monodentate carbonate groups.
;
_chemical_name_systematic
;
Hexapotassium tetracarbonatozincate(II)
;
_chemical_name_common     ?
_chemical_formula_moiety     '6(K +), C4 O12 Zn 6-'
_chemical_formula_sum     'C4 K6 O12 Zn'
_chemical_formula_iupac     'K6 [Zn (C O3)4]'
_chemical_formula_weight     540.01
_chemical_melting_point     ?
_space_group_crystal_system     monoclinic
_space_group_name_H-M_alt     'C 2/c'
_space_group_name_Hall     '-C 2yc'
loop_
    _space_group_symop_operation_xyz
    'x, y, z'
    '-x, y, -z+1/2'
    'x+1/2, y+1/2, z'
    '-x+1/2, y+1/2, -z+1/2'
    '-x, -y, -z'
    'x, -y, z-1/2'
    '-x+1/2, -y+1/2, -z'
    'x+1/2, -y+1/2, z-1/2'
_cell_length_a     7.1850(6)
_cell_length_b     18.1117(14)
_cell_length_c     10.5206(8)
_cell_angle_alpha     90
_cell_angle_beta     93.579(2)
_cell_angle_gamma     90
_cell_volume     1366.40(19)
_cell_formula_units_Z     4
_cell_measurement_reflns_used     1545
_cell_measurement_theta_min     4.5279
_cell_measurement_theta_max     29.3465
_cell_measurement_temperature     296(2)
_exptl_crystal_description     'block'
_exptl_crystal_colour     'colourless'
_exptl_crystal_size_max     0.080
_exptl_crystal_size_mid     0.040
_exptl_crystal_size_min     0.020
_exptl_crystal_density_diffrn     2.625
_exptl_crystal_density_meas     ?
_exptl_crystal_density_method     ?
_exptl_crystal_F_000     1056
_exptl_absorpt_coefficient_mu     3.687
_exptl_absorpt_correction_type     multi-scan
_exptl_absorpt_process_details
;
(<i>SADABS</i>; Krause <i>et al.</i>, 2015)
;
_exptl_absorpt_correction_T_min     0.6653
_exptl_absorpt_correction_T_max     0.7466
_diffrn_ambient_temperature     296(2)
_diffrn_source     ?
_diffrn_radiation_type     MoK\a
_diffrn_radiation_wavelength     0.71073
_diffrn_measurement_device_type     'Bruker APEXII CCD'
_diffrn_measurement_method     '\w- and \f-scans'
_diffrn_detector_area_resol_mean     ?
_diffrn_reflns_number     8980
_diffrn_reflns_av_R_equivalents     0.0561
_diffrn_reflns_av_unetI/netI     0.0720
_diffrn_reflns_theta_min     2.970
_diffrn_reflns_theta_max     33.902
_diffrn_reflns_theta_full     25.242
_diffrn_measured_fraction_theta_max     0.934
_diffrn_measured_fraction_theta_full     0.999
_diffrn_reflns_limit_h_min     -11
_diffrn_reflns_limit_h_max     11
_diffrn_reflns_limit_k_min     -26
_diffrn_reflns_limit_k_max     27
_diffrn_reflns_limit_l_min     -15
_diffrn_reflns_limit_l_max     16
_refine_special_details     ?
_reflns_number_total     2592
_reflns_number_gt     1712
_reflns_threshold_expression     'I > 2\s(I)'
_refine_ls_structure_factor_coef     Fsqd
_refine_ls_matrix_type     full
_refine_ls_R_factor_all     0.0838
_refine_ls_R_factor_gt     0.0402
_refine_ls_wR_factor_gt     0.0612
_refine_ls_wR_factor_ref     0.0715
_refine_ls_goodness_of_fit_ref     0.981
_refine_ls_restrained_S_all     0.981
_refine_ls_number_reflns     2592
_refine_ls_number_parameters     106
_refine_ls_number_restraints     0
_refine_ls_hydrogen_treatment     undef
_refine_ls_weighting_scheme     calc
_refine_ls_weighting_details
                      'w=1/[\s^2^(Fo^2^)+(0.0241P)^2^] where P=(Fo^2^+2Fc^2^)/3'
_atom_sites_solution_hydrogens     .
_atom_sites_solution_primary     ?
_atom_sites_solution_secondary     ?
_refine_ls_shift/su_max     0.001
_refine_ls_shift/su_mean     0.000
_refine_diff_density_max     1.017
_refine_diff_density_min     -0.626
_refine_ls_extinction_method     none
_refine_ls_extinction_coef     .
loop_
    _atom_type_symbol
    _atom_type_description
    _atom_type_scat_dispersion_real
    _atom_type_scat_dispersion_imag
    _atom_type_scat_source
    'C' 'C' 0.0033 0.0016
                         'International Tables Vol C Tables 4.2.6.8 and 6.1.1.4'
    'K' 'K' 0.2009 0.2494
                         'International Tables Vol C Tables 4.2.6.8 and 6.1.1.4'
    'O' 'O' 0.0106 0.0060
                         'International Tables Vol C Tables 4.2.6.8 and 6.1.1.4'
    'Zn' 'Zn' 0.2839 1.4301
                         'International Tables Vol C Tables 4.2.6.8 and 6.1.1.4'
_computing_data_collection
;
APEX-3 (Bruker, 2016)
;
_computing_cell_refinement
;
SAINT (Bruker, 2016)
;
_computing_data_reduction
;
SAINT (Bruker, 2016)
;
_computing_structure_solution
;
<i>SHELXT</i> (Sheldrick, 2015a)
;
_computing_structure_refinement
;
SHELXL (Sheldrick, 2015b)
;
_computing_molecular_graphics
;
ATOMS (Dowty, 2006)
;
_computing_publication_material
;
PLATON (Spek, 2020) and publCIF (Westrip, 2010)
;
loop_
    _atom_site_type_symbol
    _atom_site_label
    _atom_site_fract_x
    _atom_site_fract_y
    _atom_site_fract_z
    _atom_site_U_iso_or_equiv
    _atom_site_adp_type
    _atom_site_calc_flag
    _atom_site_occupancy
    _atom_site_disorder_assembly
    _atom_site_disorder_group
    Zn Zn1 0.000000 0.33426(2) 0.250000 0.01451(11) Uani d 1 . .
    K K1 0.34220(9) 0.40604(3) 0.07452(6) 0.02200(14) Uani d 1 . .
    K K2 0.38485(8) 0.20542(3) 0.40224(6) 0.02155(14) Uani d 1 . .
    K K3 0.000000 0.06967(4) 0.250000 0.01697(17) Uani d 1 . .
    K K4 0.000000 0.54036(5) 0.250000 0.0235(2) Uani d 1 . .
    O O1 0.2160(3) 0.27658(10) 0.19578(18) 0.0184(4) Uani d 1 . .
    O O2 0.0052(3) 0.20449(10) 0.08928(18) 0.0216(4) Uani d 1 . .
    O O3 0.2802(2) 0.15837(9) 0.15907(16) 0.0169(4) Uani d 1 . .
    O O4 0.0538(3) 0.39310(10) 0.40374(17) 0.0206(4) Uani d 1 . .
    O O5 0.2533(3) 0.05284(11) 0.45294(18) 0.0264(5) Uani d 1 . .
    O O6 0.3006(3) 0.45433(11) 0.34053(19) 0.0271(5) Uani d 1 . .
    C C1 0.1656(4) 0.21218(14) 0.1462(2) 0.0146(5) Uani d 1 . .
    C C2 0.2048(4) 0.43226(13) 0.4310(2) 0.0155(5) Uani d 1 . .
loop_
    _atom_site_aniso_label
    _atom_site_aniso_U_11
    _atom_site_aniso_U_22
    _atom_site_aniso_U_33
    _atom_site_aniso_U_12
    _atom_site_aniso_U_13
    _atom_site_aniso_U_23
    Zn1 0.0148(2) 0.0142(2) 0.0144(2) 0.000 -0.00042(17) 0.000
    K1 0.0222(3) 0.0204(3) 0.0233(3) -0.0016(2) 0.0010(3) -0.0040(2)
    K2 0.0210(3) 0.0265(3) 0.0168(3) 0.0032(3) -0.0013(2) -0.0030(2)
    K3 0.0162(4) 0.0160(4) 0.0188(4) 0.000 0.0014(3) 0.000
    K4 0.0177(4) 0.0182(4) 0.0339(5) 0.000 -0.0038(4) 0.000
    O1 0.0173(10) 0.0130(8) 0.0250(10) -0.0008(8) 0.0026(8) -0.0020(8)
    O2 0.0163(9) 0.0263(11) 0.0217(10) 0.0018(8) -0.0035(8) 0.0007(8)
    O3 0.0146(9) 0.0161(9) 0.0200(10) 0.0034(7) 0.0012(8) -0.0006(7)
    O4 0.0189(10) 0.0259(10) 0.0169(10) -0.0088(8) 0.0005(8) -0.0049(8)
    O5 0.0317(12) 0.0246(10) 0.0213(10) -0.0024(9) -0.0100(9) -0.0034(9)
    O6 0.0193(10) 0.0332(12) 0.0290(12) -0.0050(9) 0.0018(9) 0.0138(9)
    C1 0.0152(12) 0.0191(13) 0.0097(12) 0.0012(10) 0.0022(10) 0.0048(10)
    C2 0.0185(13) 0.0128(12) 0.0149(13) 0.0029(10) -0.0028(11) 0.0026(10)
_geom_special_details
;
 All esds (except the esd in the dihedral angle between two l.s. planes)
 are estimated using the full covariance matrix.  The cell esds are taken
 into account individually in the estimation of esds in distances, angles
 and torsion angles; correlations between esds in cell parameters are only
 used when they are defined by crystal symmetry.  An approximate (isotropic)
 treatment of cell esds is used for estimating esds involving l.s. planes.
;
loop_
    _geom_bond_atom_site_label_1
    _geom_bond_atom_site_label_2
    _geom_bond_site_symmetry_2
    _geom_bond_distance
    _geom_bond_publ_flag
    Zn1 O4 . 1.9554(18) y
    Zn1 O4 2 1.9554(18) y
    Zn1 O1 2 1.9838(18) y
    Zn1 O1 . 1.9839(18) y
    K1 O5 4 2.756(2) ?
    K1 O6 2_655 2.804(2) ?
    K1 O3 7 2.8113(18) ?
    K1 O1 . 2.8448(19) ?
    K1 O4 2 2.879(2) ?
    K1 O2 7 2.901(2) ?
    K1 O6 . 2.965(2) ?
    K1 C1 7 3.156(3) ?
    K1 C2 2_655 3.293(3) ?
    K1 O5 8 3.374(2) ?
    K1 C2 6_565 3.412(3) ?
    K2 O2 8_556 2.6590(19) ?
    K2 O3 2_655 2.6697(19) ?
    K2 O4 7_556 2.726(2) ?
    K2 O1 . 2.7426(19) ?
    K2 O3 . 2.7561(18) ?
    K2 O2 2 2.810(2) ?
    K2 O5 . 2.980(2) ?
    K2 C1 . 3.037(3) ?
    K2 C2 7_556 3.139(3) ?
    K2 C1 2_655 3.303(3) ?
    K2 K2 7_556 3.3304(12) ?
    K2 O1 2_655 3.3644(19) ?
    K3 O5 2 2.7344(19) ?
    K3 O5 . 2.7344(19) ?
    K3 O6 3_445 2.738(2) ?
    K3 O6 4_545 2.738(2) ?
    K3 O3 . 2.7910(18) ?
    K3 O3 2 2.7910(18) ?
    K3 O2 2 2.972(2) ?
    K3 O2 . 2.972(2) ?
    K3 C1 2 3.071(3) ?
    K3 C1 . 3.071(3) ?
    K3 K4 3_445 3.6315(3) ?
    K3 K4 3_545 3.6315(3) ?
    K4 O6 2 2.782(2) ?
    K4 O6 . 2.783(2) ?
    K4 O3 4 2.7908(18) ?
    K4 O3 3_455 2.7908(18) ?
    K4 O5 3_455 2.868(2) ?
    K4 O5 4 2.868(2) ?
    K4 C2 . 3.046(2) ?
    K4 C2 2 3.046(2) ?
    K4 O4 2 3.131(2) ?
    K4 O4 . 3.131(2) ?
    O1 C1 . 1.319(3) y
    O2 C1 . 1.273(3) y
    O3 C1 . 1.278(3) y
    O4 C2 . 1.313(3) y
    O5 C2 7_556 1.268(3) y
    O6 C2 . 1.273(3) y
loop_
    _geom_angle_atom_site_label_1
    _geom_angle_atom_site_label_2
    _geom_angle_atom_site_label_3
    _geom_angle_site_symmetry_1
    _geom_angle_site_symmetry_3
    _geom_angle
    _geom_angle_publ_flag
    O4 Zn1 O4 . 2 113.95(11) y
    O4 Zn1 O1 . 2 99.62(8) y
    O4 Zn1 O1 2 2 114.01(8) ?
    O4 Zn1 O1 . . 114.01(8) y
    O4 Zn1 O1 2 . 99.62(8) ?
    O1 Zn1 O1 2 . 116.44(10) y
    O5 K1 O6 4 2_655 87.09(6) ?
    O5 K1 O3 4 7 104.27(6) ?
    O6 K1 O3 2_655 7 129.66(6) ?
    O5 K1 O1 4 . 139.27(6) ?
    O6 K1 O1 2_655 . 115.16(6) ?
    O3 K1 O1 7 . 87.64(5) ?
    O5 K1 O4 4 2 81.15(6) ?
    O6 K1 O4 2_655 2 152.83(6) ?
    O3 K1 O4 7 2 77.22(5) ?
    O1 K1 O4 . 2 63.44(5) ?
    O5 K1 O2 4 7 134.76(6) ?
    O6 K1 O2 2_655 7 91.85(6) ?
    O3 K1 O2 7 7 45.86(5) ?
    O1 K1 O2 . 7 80.82(5) ?
    O4 K1 O2 2 7 113.78(6) ?
    O5 K1 O6 4 . 77.01(6) ?
    O6 K1 O6 2_655 . 75.60(6) ?
    O3 K1 O6 7 . 154.55(6) ?
    O1 K1 O6 . . 76.47(5) ?
    O4 K1 O6 2 . 77.91(6) ?
    O2 K1 O6 7 . 145.94(6) ?
    O5 K1 O5 4 8 88.01(6) ?
    O6 K1 O5 2_655 8 41.12(5) ?
    O3 K1 O5 7 8 89.64(5) ?
    O1 K1 O5 . 8 131.53(5) ?
    O4 K1 O5 2 8 160.24(5) ?
    O2 K1 O5 7 8 63.57(5) ?
    O6 K1 O5 . 8 115.78(5) ?
    C1 K1 O5 7 8 81.18(6) ?
    C2 K1 O5 2_655 8 21.89(5) ?
    O2 K2 O3 8_556 2_655 96.79(6) ?
    O2 K2 O4 8_556 7_556 79.50(6) ?
    O3 K2 O4 2_655 7_556 82.30(6) ?
    O2 K2 O1 8_556 . 113.90(6) ?
    O3 K2 O1 2_655 . 108.64(6) ?
    O4 K2 O1 7_556 . 160.62(6) ?
    O2 K2 O3 8_556 . 159.06(6) ?
    O3 K2 O3 2_655 . 82.81(6) ?
    O4 K2 O3 7_556 . 120.97(6) ?
    O1 K2 O3 . . 47.83(5) ?
    O2 K2 O2 8_556 2 105.02(5) ?
    O3 K2 O2 2_655 2 157.18(6) ?
    O4 K2 O2 7_556 2 95.00(6) ?
    O1 K2 O2 . 2 68.60(5) ?
    O3 K2 O2 . 2 79.21(6) ?
    O2 K2 O5 8_556 . 121.93(6) ?
    O3 K2 O5 2_655 . 92.76(6) ?
    O4 K2 O5 7_556 . 45.34(5) ?
    O1 K2 O5 . . 116.61(6) ?
    O3 K2 O5 . . 78.94(5) ?
    O2 K2 O5 2 . 70.15(6) ?
    O2 K2 O1 8_556 2_655 75.38(5) ?
    O3 K2 O1 2_655 2_655 41.38(5) ?
    O4 K2 O1 7_556 2_655 112.29(5) ?
    O1 K2 O1 . 2_655 85.45(6) ?
    O3 K2 O1 . 2_655 91.28(5) ?
    O2 K2 O1 2 2_655 152.02(5) ?
    O5 K2 O1 . 2_655 134.13(5) ?
    C1 K2 O1 . 2_655 96.75(6) ?
    C2 K2 O1 7_556 2_655 133.18(6) ?
    C1 K2 O1 2_655 2_655 22.80(5) ?
    K2 K2 O1 7_556 2_655 122.93(4) ?
    O5 K3 O5 2 . 167.20(9) ?
    O5 K3 O6 2 3_445 81.34(6) ?
    O5 K3 O6 . 3_445 88.88(6) ?
    O5 K3 O6 2 4_545 88.88(6) ?
    O5 K3 O6 . 4_545 81.33(6) ?
    O6 K3 O6 3_445 4_545 80.53(9) ?
    O5 K3 O3 2 . 104.81(6) ?
    O5 K3 O3 . . 82.69(6) ?
    O6 K3 O3 3_445 . 164.34(6) ?
    O6 K3 O3 4_545 . 85.15(6) ?
    O5 K3 O3 2 2 82.69(6) ?
    O5 K3 O3 . 2 104.81(6) ?
    O6 K3 O3 3_445 2 85.16(6) ?
    O6 K3 O3 4_545 2 164.34(6) ?
    O3 K3 O3 . 2 109.72(7) ?
    O5 K3 O2 2 2 120.30(6) ?
    O5 K3 O2 . 2 71.26(6) ?
    O6 K3 O2 3_445 2 113.80(6) ?
    O6 K3 O2 4_545 2 148.26(5) ?
    O3 K3 O2 . 2 75.94(5) ?
    O3 K3 O2 2 2 45.33(5) ?
    O5 K3 O2 2 . 71.26(6) ?
    O5 K3 O2 . . 120.30(6) ?
    O6 K3 O2 3_445 . 148.26(5) ?
    O6 K3 O2 4_545 . 113.80(6) ?
    O3 K3 O2 . . 45.34(5) ?
    O3 K3 O2 2 . 75.94(5) ?
    O2 K3 O2 2 . 69.49(8) ?
    O6 K4 O6 2 . 111.90(9) ?
    O6 K4 O3 2 4 163.07(6) ?
    O6 K4 O3 . 4 84.32(6) ?
    O6 K4 O3 2 3_455 84.32(6) ?
    O6 K4 O3 . 3_455 163.07(6) ?
    O3 K4 O3 4 3_455 80.03(8) ?
    O6 K4 O5 2 3_455 78.24(6) ?
    O6 K4 O5 . 3_455 106.98(6) ?
    O3 K4 O5 4 3_455 92.71(5) ?
    O3 K4 O5 3_455 3_455 80.33(5) ?
    O6 K4 O5 2 4 106.98(6) ?
    O6 K4 O5 . 4 78.24(6) ?
    O3 K4 O5 4 4 80.33(5) ?
    O3 K4 O5 3_455 4 92.71(5) ?
    O5 K4 O5 3_455 4 170.96(8) ?
    O6 K4 O4 2 2 43.77(5) ?
    O6 K4 O4 . 2 76.59(6) ?
    O3 K4 O4 4 2 151.47(5) ?
    O3 K4 O4 3_455 2 115.23(5) ?
    O5 K4 O4 3_455 2 112.93(6) ?
    O5 K4 O4 4 2 75.21(5) ?
    C2 K4 O4 . 2 79.32(6) ?
    C2 K4 O4 2 2 24.49(6) ?
    O6 K4 O4 2 . 76.59(6) ?
    O6 K4 O4 . . 43.77(5) ?
    O3 K4 O4 4 . 115.23(5) ?
    O3 K4 O4 3_455 . 151.47(5) ?
    O5 K4 O4 3_455 . 75.21(5) ?
    O5 K4 O4 4 . 112.93(6) ?
    C2 K4 O4 . . 24.49(6) ?
    C2 K4 O4 2 . 79.32(6) ?
    O4 K4 O4 2 . 63.16(7) ?
    C1 O1 Zn1 . . 112.29(16) ?
    C1 O1 K2 . . 89.70(14) ?
    Zn1 O1 K2 . . 109.58(8) ?
    C1 O1 K1 . . 129.69(16) ?
    Zn1 O1 K1 . . 88.39(6) ?
    K2 O1 K1 . . 127.22(7) ?
    C1 O1 K2 . 2_655 76.00(13) ?
    Zn1 O1 K2 . 2_655 170.74(8) ?
    K2 O1 K2 . 2_655 73.70(5) ?
    K1 O1 K2 . 2_655 82.91(5) ?
    C1 O2 K2 . 8_455 121.60(16) ?
    C1 O2 K2 . 2 149.34(17) ?
    K2 O2 K2 8_455 2 74.98(5) ?
    C1 O2 K1 . 7 89.44(15) ?
    K2 O2 K1 8_455 7 95.82(6) ?
    K2 O2 K1 2 7 115.96(7) ?
    C1 O2 K3 . . 82.28(14) ?
    K2 O2 K3 8_455 . 155.54(8) ?
    K2 O2 K3 2 . 86.49(5) ?
    K1 O2 K3 7 . 77.86(5) ?
    C1 O3 K2 . 2_655 108.39(15) ?
    C1 O3 K2 . . 89.96(14) ?
    K2 O3 K2 2_655 . 85.86(5) ?
    C1 O3 K4 . 3_545 165.41(16) ?
    K2 O3 K4 2_655 3_545 80.09(5) ?
    K2 O3 K4 . 3_545 78.63(5) ?
    C1 O3 K3 . . 90.09(15) ?
    K2 O3 K3 2_655 . 161.25(7) ?
    K2 O3 K3 . . 91.18(5) ?
    K4 O3 K3 3_545 . 81.17(5) ?
    C1 O3 K1 . 7 93.41(14) ?
    K2 O3 K1 2_655 7 99.14(6) ?
    K2 O3 K1 . 7 172.75(7) ?
    K4 O3 K1 3_545 7 96.97(5) ?
    K3 O3 K1 . 7 82.40(5) ?
    C2 O4 Zn1 . . 126.39(17) ?
    C2 O4 K2 . 7_556 95.59(14) ?
    Zn1 O4 K2 . 7_556 106.08(8) ?
    C2 O4 K1 . 2 138.26(16) ?
    Zn1 O4 K1 . 2 87.97(7) ?
    K2 O4 K1 7_556 2 96.21(6) ?
    C2 O4 K4 . . 74.12(13) ?
    Zn1 O4 K4 . . 91.45(7) ?
    K2 O4 K4 7_556 . 162.44(7) ?
    K1 O4 K4 2 . 83.15(5) ?
    C2 O5 K3 7_556 . 146.56(17) ?
    C2 O5 K1 7_556 4_545 110.41(16) ?
    K3 O5 K1 . 4_545 82.91(6) ?
    C2 O5 K4 7_556 3_545 127.79(17) ?
    K3 O5 K4 . 3_545 80.78(5) ?
    K1 O5 K4 4_545 3_545 90.42(6) ?
    C2 O5 K2 7_556 . 85.18(15) ?
    K3 O5 K2 . . 87.70(6) ?
    K1 O5 K2 4_545 . 162.84(8) ?
    K4 O5 K2 3_545 . 73.86(5) ?
    C2 O5 K1 7_556 8_456 75.47(15) ?
    K3 O5 K1 . 8_456 73.49(5) ?
    K1 O5 K1 4_545 8_456 91.99(6) ?
    K4 O5 K1 3_545 8_456 153.64(7) ?
    K2 O5 K1 . 8_456 99.10(6) ?
    C2 O6 K3 . 3 144.96(18) ?
    C2 O6 K4 . . 89.28(15) ?
    K3 O6 K4 3 . 82.27(5) ?
    C2 O6 K1 . 2_655 100.98(15) ?
    K3 O6 K1 3 2_655 81.98(5) ?
    K4 O6 K1 . 2_655 163.55(8) ?
    C2 O6 K1 . . 134.75(17) ?
    K3 O6 K1 3 . 79.10(5) ?
    K4 O6 K1 . . 87.93(6) ?
    K1 O6 K1 2_655 . 93.70(6) ?
    O2 C1 O3 . . 121.7(2) y
    O2 C1 O1 . . 120.1(2) y
    O3 C1 O1 . . 118.3(2) y
    O5 C2 O6 7_556 . 123.1(3) y
    O5 C2 O4 7_556 . 118.0(2) y
    O6 C2 O4 . . 119.0(2) y
_shelx_space_group_comment
;
The symmetry employed for this shelxl refinement is uniquely defined
by the following loop, which should always be used as a source of
symmetry information in preference to the above space-group names.
They are only intended as comments.
;
_shelx_estimated_absorpt_T_min     0.757
_shelx_estimated_absorpt_T_max     0.930
_shelx_hkl_file
;
  -2   0   0  136.19    7.30
   2   0   0  130.09    8.60
   2   0   0  138.59    7.80
  -2   0   0  134.99    8.00
   4   0   0 1110.59   33.20
   4   0   0 1092.59   31.20
   6   0   0 1016.10   34.10
   6   0   0 1075.39   37.80
  -6   0   0 1034.80   34.70
  -8   0   0  478.65   26.30
   8   0   0  458.25   25.40
   8   0   0  463.15   28.60
  -8   0   0  428.46   25.80
 -10   0   0  163.18   20.40
 -10   0   0  169.18   22.40
   1  -1   0  132.49    5.60
  -1  -1   0  131.79    6.50
  -1  -1   0  133.09    5.40
  -1  -1   0  133.99    5.60
   1  -1   0  145.89    5.50
  -1   1   0  132.79    5.50
   1   1   0  128.89    5.40
   1   1   0  133.99    6.20
   1   1   0  133.89    5.80
  -1   1   0  136.79    6.00
   3  -1   0  765.92   23.70
  -3  -1   0  739.93   22.00
   3  -1   0  763.22   22.40
  -3   1   0  786.22   23.70
   3   1   0  779.52   24.60
  -3   1   0  765.72   22.10
   3   1   0  790.32   22.60
   5  -1   0   10.00    5.70
  -5  -1   0   -5.40    5.20
   5  -1   0   -3.30    6.00
   5   1   0   -5.70    5.90
   5   1   0    3.10    5.90
  -7  -1   0   11.10    8.60
   7  -1   0   17.40   10.80
   7  -1   0   28.30    9.60
   7   1   0   13.60   10.80
  -7   1   0   13.10    9.20
   7   1   0   12.50    9.10
  -9  -1   0  104.79   16.00
  -9  -1   0  125.29   18.80
  -9   1   0  105.79   16.40
   9   1   0  121.69   17.80
   9   1   0  123.29   19.90
  -9   1   0   82.39   15.60
 -11  -1   0    6.00   12.90
  -2  -2   0   68.59    6.20
   2  -2   0   79.19    7.00
  -2  -2   0   76.09    7.60
  -2  -2   0   80.79    6.70
  -2   2   0   82.09    7.00
   2   2   0   70.09    7.70
  -2   2   0   84.39    6.10
   2   2   0   88.89    6.90
   4  -2   0  174.68   11.60
  -4  -2   0  173.48   11.90
   4  -2   0  176.68   11.90
   4   2   0  163.98   11.30
   4   2   0  189.98   13.80
   6  -2   0   45.80    9.60
   6  -2   0   22.30    8.80
  -6  -2   0   25.80    8.50
   6   2   0   46.90    9.30
   6   2   0   29.80   10.30
  -8  -2   0   31.20   11.00
  -8   2   0   43.50   11.10
   8   2   0   44.30   13.90
  -8   2   0   17.30   10.60
   8   2   0   27.80   10.40
 -10  -2   0   17.40   11.70
 -10  -2   0    1.80   11.20
  10   2   0    2.30   11.20
 -10   2   0    0.50   11.20
 -10   2   0    9.20   11.50
  -1  -3   0  892.61   21.60
  -1  -3   0  873.91   22.50
  -1  -3   0  877.41   22.10
   1   3   0  835.42   22.50
   1   3   0  877.01   21.90
  -1   3   0  875.01   18.30
   1   3   0  886.91   21.70
  -1   3   0  897.61   22.30
  -3  -3   0    9.10    4.70
   3   3   0    6.10    6.10
   3   3   0    7.90    4.90
  -3   3   0    8.50    4.60
  -5  -3   0   14.80    6.50
   5  -3   0   15.30    6.90
   5   3   0   10.40    7.90
   5   3   0   11.60    6.60
  -7  -3   0    7.20    7.80
  -7   3   0    4.00    7.60
   7   3   0    0.00    8.30
   7   3   0   -0.80    9.60
  -9  -3   0  146.59   21.60
  -9  -3   0  135.29   17.80
   9   3   0  146.59   22.10
   9   3   0  158.98   19.30
  -9   3   0  144.79   18.20
  -9   3   0  136.89   19.20
 -11  -3   0    2.20   14.10
   0  -4   0   84.49    6.20
   0  -4   0   68.09    6.50
   0   4   0   72.79    6.40
   0   4   0   62.39    5.20
  -2  -4   0   97.19    9.00
  -2  -4   0  109.89    8.80
  -2  -4   0   84.09    7.60
   2   4   0   97.39    8.20
  -2   4   0  103.79    7.20
   2   4   0  105.59    9.60
  -2   4   0  104.89    5.40
   2   4   0   95.39    7.20
  -4  -4   0    3.70    5.60
   4   4   0   19.10    6.10
   4   4   0    1.60    7.00
  -6  -4   0   76.19   11.60
  -6   4   0   68.39    9.60
   6   4   0  104.79   15.60
   6   4   0   84.29   11.70
  -8  -4   0    5.00    8.20
   8   4   0    6.60    9.60
   8   4   0    8.30   10.70
  -8   4   0   -1.90    7.30
 -10  -4   0   25.90   14.20
  10   4   0   23.80   15.60
 -10   4   0   29.80   14.30
  10   4   0   21.30   12.80
  -1  -5   0  967.60   26.40
  -1  -5   0 1042.00   26.90
   1  -5   0  987.20   26.80
   1   5   0 1038.20   26.80
   1   5   0 1020.50   26.80
   1   5   0 1018.10   27.30
  -1   5   0 1034.80   26.90
  -3  -5   0  472.55   18.20
   3   5   0  470.65   18.00
  -3   5   0  510.45   14.60
   3   5   0  490.45   20.60
  -3   5   0  478.85   16.90
  -5  -5   0    5.10    6.10
   5   5   0    0.30    5.70
  -5   5   0    5.50    4.80
   5   5   0    3.70    8.10
  -7  -5   0  237.48   18.60
   7   5   0  235.08   18.40
   7   5   0  249.08   21.70
  -7   5   0  279.27   17.20
  -9  -5   0  112.19   17.50
  -9  -5   0   79.49   17.10
   9   5   0  121.79   22.70
   9   5   0   76.59   15.00
  11   5   0   -9.30   13.60
   0  -6   0  502.05   17.90
   0  -6   0  526.15   16.20
   0   6   0  548.25   17.90
   0   6   0  536.05   16.30
  -2  -6   0  455.45   17.20
   2   6   0  434.06   16.90
   2   6   0  439.06   18.00
  -2   6   0  442.66   10.00
  -4  -6   0  226.08   14.80
   4   6   0  230.58   15.80
  -4   6   0  241.98   10.60
   4   6   0  241.88   14.50
  -6  -6   0   -3.50    6.50
  -6   6   0    6.30    5.70
   6   6   0    8.10    9.10
   6   6   0   -6.90    7.10
  -8  -6   0   58.29   12.70
  -8   6   0   70.59   12.00
   8   6   0   72.59   17.20
   8   6   0   72.49   13.80
 -10  -6   0   40.00   16.30
 -10   6   0   37.00   23.00
  10   6   0   43.70   14.40
  10   6   0   67.99   20.90
  -1  -7   0  443.66   16.50
   1  -7   0  484.35   11.20
   1  -7   0  440.96   17.50
  -1  -7   0  476.35   18.20
   1   7   0  462.75   17.70
   1   7   0  446.16   17.40
  -3  -7   0  366.56   17.10
  -3   7   0  383.26   14.70
  -3   7   0  378.06   10.60
   3   7   0  373.46   19.00
   3   7   0  417.66   17.60
  -5  -7   0  788.12   28.70
   5   7   0  713.33   27.60
   5   7   0  751.22   32.60
  -5   7   0  707.73   22.30
  -7  -7   0  217.48   17.60
  -7   7   0  195.68   14.30
   7   7   0  235.78   20.30
   7   7   0  213.68   24.00
  -9  -7   0   15.50   11.20
  -9  -7   0    4.80   12.40
   9   7   0    2.60   12.50
   9   7   0   -0.10   10.30
   0  -8   0 3186.98   72.79
   0   8   0 3145.59   69.99
  -2  -8   0  132.99   11.90
   2   8   0  121.49   11.30
   2   8   0  129.49   12.20
  -4  -8   0  273.17   16.50
   4   8   0  268.17   18.50
  -4   8   0  285.57   10.10
   4   8   0  291.37   16.70
  -6  -8   0  188.58   17.30
  -6   8   0  179.48   11.90
   6   8   0  176.68   16.90
   6   8   0  218.28   22.20
  -8  -8   0  235.78   22.40
   8   8   0  224.18   26.10
   8   8   0  204.78   20.70
 -10  -8   0   98.19   21.40
  10   8   0  122.39   24.40
  10   8   0  102.19   18.00
   1  -9   0  164.88   12.80
  -1  -9   0  174.18   13.50
   1  -9   0  201.28    7.00
   1   9   0  215.38   13.40
   1   9   0  184.28   12.70
  -1   9   0  210.68   10.90
  -3  -9   0   91.29   11.30
   3   9   0  121.09   12.20
   3   9   0  104.39   13.00
  -5  -9   0  453.95   23.30
   5   9   0  441.66   22.50
  -5   9   0  466.35   14.90
   5   9   0  458.65   25.80
  -7  -9   0  201.58   19.40
   7   9   0  215.88   24.70
   7   9   0  201.28   19.90
  -9  -9   0    7.90   11.70
  -9  -9   0   20.70   12.10
   9   9   0  -12.20    9.50
   9   9   0    4.70   13.80
   0 -10   0   83.59   10.70
   0  10   0   72.79    8.70
  -2 -10   0    6.50    7.40
   2  10   0   -1.10    5.80
   2  10   0    4.90    6.40
  -4 -10   0 1477.75   44.20
   4  10   0 1451.65   43.90
   4  10   0 1459.85   47.40
  -6 -10   0   -1.00    8.40
   6  10   0   -2.40    8.00
   6  10   0    1.30   10.20
  -8 -10   0   22.40   12.40
   8  10   0   10.30   10.50
   8  10   0    3.30   12.50
 -10 -10   0   78.09   23.80
  10  10   0   56.99   16.70
  -1 -11   0   49.00   10.10
   1 -11   0   46.10    9.30
   1 -11   0   56.69    4.70
  -1  11   0   48.10    7.20
   1  11   0   51.29    8.90
   1  11   0   59.09    8.80
  -3 -11   0  152.38   14.90
   3  11   0  159.48   15.10
   3  11   0  157.68   16.50
  -5 -11   0    5.30    9.40
   5  11   0   10.60    8.10
   5  11   0    2.60    9.30
  -7 -11   0   28.80   12.50
   7  11   0   11.40   12.20
   7  11   0   14.90   10.60
  -9 -11   0   10.70   12.80
  -9 -11   0   -5.70   11.80
   9  11   0  -14.90   11.00
   9  11   0  -10.30   11.50
   0 -12   0   38.30    9.50
   0  12   0   29.60    6.80
  -2 -12   0   27.70    9.50
   2 -12   0   38.30    9.50
   2  12   0   22.60    8.20
   2  12   0   22.20    8.30
  -2  12   0   31.20    7.10
  -4 -12   0  102.19   13.90
   4  12   0  118.59   14.30
   4  12   0  107.79   15.80
  -6 -12   0  155.88   18.50
   6  12   0  139.09   21.00
   6  12   0  168.58   18.70
  -8 -12   0   18.30   12.60
   8  12   0    1.10   14.00
   8  12   0    7.40   11.10
   1 -13   0   74.49    5.50
  -1 -13   0   54.49   10.90
   1 -13   0   86.79   12.50
   1  13   0   76.19   10.80
  -1  13   0   81.49    9.10
   1  13   0   61.19   11.00
  -3 -13   0   35.40   11.00
   3  13   0   29.00    9.50
   3  13   0   21.00   10.20
  -5 -13   0   65.99   13.90
   5  13   0   77.89   16.00
   5  13   0   81.99   14.00
  -7 -13   0  109.19   18.20
   7  13   0   70.39   17.50
   7  13   0   78.69   15.10
  -9 -13   0    3.80   12.40
  -9 -13   0  -16.80   12.00
   9  13   0   -3.40   13.30
   9  13   0    2.70   12.10
   0 -14   0   16.30    9.00
   0  14   0   20.20    7.20
  -2 -14   0   49.00   11.70
   2 -14   0   38.50   10.80
   2  14   0   53.69   11.30
  -2  14   0   53.59    7.90
   2  14   0   68.59   11.10
  -4 -14   0   31.20   11.60
   4  14   0   18.00   11.10
   4  14   0   46.20   11.40
  -6 -14   0    1.60   11.90
   6  14   0   33.50   11.70
   6  14   0   12.50   12.70
  -8 -14   0   -2.20   11.90
   8  14   0   -1.60   14.20
   8  14   0    1.20   11.30
  -1 -15   0  283.07   20.50
   1 -15   0  335.27   21.50
   1 -15   0  284.67   10.60
   1 -15   0  297.07   10.90
   1  15   0  243.38   19.20
  -1  15   0  284.37   15.20
   1  15   0  258.17   17.30
  -3 -15   0 1403.26   47.10
   3  15   0 1428.86   47.40
  -3  15   0 1415.26   38.50
   3  15   0 1390.26   46.70
  -5 -15   0  592.34   32.00
   5  15   0  598.54   30.50
   5  15   0  503.65   31.70
  -7 -15   0   29.60   14.50
   7  15   0   89.89   19.80
   7  15   0   46.70   13.60
  -9 -15   0   71.19   19.20
   9  15   0   49.40   15.70
   0 -16   0  663.43   31.10
   0  16   0  688.23   26.00
  -2 -16   0    7.00   10.40
   2 -16   0    5.90    9.30
  -2  16   0    0.30    5.30
   2  16   0    0.50    8.70
   2  16   0    3.40    7.90
  -4 -16   0   -5.60   10.40
   4  16   0    1.10    9.40
   4  16   0    8.70    9.70
  -6 -16   0   94.99   17.90
   6  16   0  119.49   22.20
   6  16   0  104.99   17.20
  -8 -16   0  -20.70   12.50
  -8 -16   0    2.90   12.00
   8  16   0    1.90   12.20
   8  16   0    9.00   15.80
  -1 -17   0    7.80    9.80
   1 -17   0    5.30    3.10
   1 -17   0    9.90    9.70
  -1  17   0    7.40    6.30
   1  17   0   10.30    8.10
   1  17   0    5.70    7.20
  -3 -17   0    5.10   12.00
   3  17   0   -8.50    9.70
   3  17   0    4.10   10.20
  -5 -17   0  130.39   19.90
   5  17   0  116.09   18.20
   5  17   0  136.59   21.70
  -7 -17   0    8.60   13.80
   7  17   0    5.70   12.20
   7  17   0    3.30   13.70
   0 -18   0  166.78   19.60
   0 -18   0  176.58   11.20
   0  18   0  153.28   19.10
   0  18   0  176.78   14.90
  -2 -18   0    2.70   10.10
   2  18   0   18.10   10.40
   2  18   0   11.70    9.50
  -2  18   0   -0.60    5.30
  -4 -18   0  160.58   21.10
   4  18   0  228.88   23.80
   4  18   0  211.88   22.10
  -6 -18   0  -15.80   11.80
   6  18   0   -6.90   10.30
   6  18   0    1.50   13.60
  -8 -18   0   25.80   15.00
  -8 -18   0  -10.40   13.60
   8  18   0    1.20   16.20
   8  18   0   -5.70   12.30
   1 -19   0  148.39   19.20
  -1 -19   0  129.19   18.30
   1  19   0  110.19   17.40
  -1  19   0  133.89   13.40
   1  19   0  146.29   16.40
  -3 -19   0   58.49   15.30
   3  19   0   40.70   13.20
   3  19   0   45.10   13.70
  -5 -19   0   -9.20   12.00
   5  19   0   13.00   11.60
   5  19   0   -6.60   12.70
  -7 -19   0    2.80   11.60
  -7 -19   0   -0.50   14.60
   7  19   0   14.30   16.20
   7  19   0   21.20   13.20
   0 -20   0  109.59   18.00
   0  20   0   88.89   12.80
   0  20   0   96.49   16.00
  -2 -20   0   29.30   13.00
   2  20   0   18.90   12.00
   2  20   0   21.70   11.00
  -4 -20   0   86.89   17.80
   4  20   0   89.39   16.90
   4  20   0  133.39   20.80
  -6 -20   0   -3.00   10.90
  -6 -20   0  -25.10   13.90
   6  20   0   10.70   13.60
   6  20   0    5.40   12.00
  -1 -21   0   42.70   14.30
  -1 -21   0   53.59    9.10
   1 -21   0   51.89   14.40
   1  21   0   11.70   12.10
   1  21   0   49.70   11.90
  -3 -21   0   99.39   18.50
   3  21   0  103.59   18.30
   3  21   0   72.09   16.70
  -5 -21   0    0.80   11.00
  -5 -21   0   15.50   15.10
   5  21   0  -19.30    9.60
   5  21   0   -7.90   12.40
  -7 -21   0    4.00   12.70
  -7 -21   0  -11.50   15.90
   7  21   0    9.00   17.00
   0 -22   0   80.09   17.20
   0  22   0   83.89   17.90
  -2 -22   0  123.39   20.00
  -2 -22   0   91.29   12.60
   2  22   0  112.19   17.00
   2  22   0  117.69   19.00
  -4 -22   0   18.40   14.20
  -4 -22   0   13.20   10.10
   4  22   0   22.20   14.10
   4  22   0   -1.60   10.50
  -6 -22   0    6.90   13.30
  -6 -22   0    1.60   14.50
   6  22   0   -8.50   12.30
   6  22   0    4.90   15.30
  -1 -23   0   13.70   13.00
   1 -23   0   34.30   13.90
   1  23   0    7.20   13.00
  -1  23   0   18.40   15.40
  -3 -23   0  240.38   20.50
  -3 -23   0  203.58   24.30
   3  23   0  263.37   27.40
   3  23   0  166.08   21.30
  -5 -23   0   19.30   12.20
  -5 -23   0   32.20   16.00
   5  23   0    9.80   14.60
   5  23   0   28.70   15.10
   0 -24   0  124.99   20.70
   0  24   0  140.19   22.20
  -2 -24   0   57.09   16.20
   2  24   0   56.29   16.30
  -4 -24   0   20.90   14.20
  -4 -24   0   11.00   11.50
   4  24   0   -3.40   13.70
   4  24   0   12.00   13.90
  -1 -25   0   74.09   18.40
  -1  25   0   91.59   20.20
   1  25   0  109.89   20.40
  -3 -25   0   -5.00   13.10
   3  25   0   -8.30   11.70
  -5 -25   0   28.10   15.20
   5  25   0   26.40   15.20
   0 -26   0   20.90   15.30
   0  26   0   27.30   16.40
  -2 -26   0   29.20   15.00
   2  26   0    4.60   12.90
  -2  26   0  -11.60   14.90
  -1  27   0   -8.10   15.90
 -10   0   1   -0.10   11.40
   8   0  -1   -0.70    8.40
  -8   0   1  -10.90    7.50
  -8   0   1   -0.70    7.90
   6   0  -1   -2.90    6.20
   6   0  -1   10.50    8.20
  -6   0   1  -12.50    5.90
  -6   0   1    2.40    5.90
   4   0  -1    1.90    5.20
   4   0  -1    1.50    5.70
   2   0  -1   -2.00    4.00
   2   0  -1   -5.30    4.50
  -2   0   1   -7.90    3.90
  -2   0   1   -1.60    3.10
  -2   0   1    2.60    4.50
   0   0   1   -0.80    0.60
   0   0   1    0.60    0.80
   0   0  -1    0.70    1.50
   0   0  -1    0.40    0.70
  -2   0  -1    2.30    3.60
  -2   0  -1    5.50    3.40
   2   0   1   -2.50    4.30
   2   0   1    3.10    3.10
   4   0   1   -3.30    4.60
   4   0   1    4.80    6.00
  -6   0  -1   -7.10    6.80
   6   0   1   -3.40    6.40
   6   0   1    9.50    8.50
   8   0   1   -9.80    9.40
  -8   0  -1  -14.00    8.70
   8   0   1   -4.20    7.70
 -10   0  -1   -5.80   10.30
 -10   0  -1   12.10   11.80
 -11  -1   1  156.28   23.50
  -9  -1   1   17.10   11.10
  -9  -1   1   -1.70    8.40
  -9   1   1   11.10   10.10
   9   1  -1    6.50   10.20
  -9   1   1   -5.20    8.60
   7  -1  -1   15.10    8.80
  -7  -1   1   10.90    9.00
  -7  -1   1    3.30    6.80
  -7   1   1   10.40    8.20
  -7   1   1   16.40    8.40
   7   1  -1   10.20    8.60
   7   1  -1   11.60    9.90
   5  -1  -1  900.61   29.30
  -5  -1   1  874.51   27.30
   5  -1  -1  795.22   30.00
   5   1  -1  887.21   29.20
  -5   1   1  796.22   28.30
   5   1  -1  841.72   31.30
   3  -1  -1 2579.24   60.29
  -3  -1   1 2623.04   56.79
   3  -1  -1 2619.54   59.09
   3   1  -1 2482.95   60.49
  -3   1   1 2518.55   58.69
  -3   1   1 2538.05   64.09
   3   1  -1 2530.35   58.79
   1  -1  -1  489.55   13.40
  -1  -1   1  473.85   14.00
  -1  -1   1  501.05   14.10
   1  -1  -1  506.45   13.50
  -1  -1   1  490.95   13.40
  -1  -1   1  497.65   11.60
  -1   1   1  490.55   13.10
  -1   1   1  492.85   13.40
   1   1  -1  506.65   11.60
   1   1  -1  485.05   14.10
   1   1  -1  492.35   13.30
   1   1  -1  497.45   14.20
  -1  -1  -1  504.75   14.60
  -1  -1  -1  509.15   14.40
  -1  -1  -1  533.35   12.70
   1  -1   1  506.45   12.90
  -1   1  -1  520.15   13.00
   1   1   1  529.75   12.60
   1   1   1  512.35   14.70
  -1   1  -1  518.25   12.30
  -3  -1  -1  258.97   11.20
   3  -1   1  255.37   12.50
   3  -1   1  274.87   11.80
   3   1   1  286.87   14.00
  -3   1  -1  267.57   12.20
   3   1   1  264.97   11.90
   5  -1   1  370.06   19.30
  -5  -1  -1  382.96   19.30
   5  -1   1  394.56   17.30
   5   1   1  368.56   20.00
   5   1   1  401.26   18.00
   7  -1   1  324.27   19.20
   7  -1   1  295.57   21.20
  -7  -1  -1  308.57   20.80
  -7   1  -1  298.37   20.80
   7   1   1  317.87   22.40
   7   1   1  319.37   19.30
  -9  -1  -1    0.30   10.40
  -9  -1  -1    4.70   10.50
   9   1   1   10.50   11.10
   9   1   1   16.20   12.30
  -9   1  -1   12.20    9.80
  -9   1  -1   -1.90   10.60
 -11  -1  -1    7.40   12.20
 -10  -2   1   20.40   12.50
 -10   2   1   14.50   10.90
  10   2  -1   27.90   13.60
  -8  -2   1    8.40   10.20
  -8  -2   1    8.80    8.50
  -8   2   1   12.80    9.40
  -8   2   1   18.00    9.30
   8   2  -1   12.10    9.60
   8   2  -1   11.80   11.50
  -6  -2   1    2.70    6.20
   6  -2  -1    0.60    7.10
  -6   2   1    8.80    6.60
   6   2  -1   -0.10    6.60
   6   2  -1   -2.20    7.90
   4  -2  -1    1.90    5.20
  -4  -2   1   -6.30    4.40
  -4   2   1   -7.70    4.20
   4   2  -1    1.00    5.90
   4   2  -1    5.80    5.50
  -2  -2   1 1570.24   37.90
  -2  -2   1 1509.55   34.60
   2  -2  -1 1501.95   36.50
  -2  -2   1 1532.15   36.30
   2   2  -1 1525.65   36.40
   2   2  -1 1508.65   37.90
  -2   2   1 1544.35   36.90
  -2   2   1 1505.85   36.10
   2   2  -1 1523.85   34.60
  -2   2   1 1555.04   35.40
   0  -2   1   51.39    4.10
   0  -2  -1   54.59    4.00
   0  -2  -1   44.30    3.90
   0  -2   1   54.29    2.90
   0  -2   1   52.99    3.80
   0   2   1   57.99    4.40
   0   2  -1   48.90    3.90
   0   2   1   44.50    3.80
   0   2  -1   46.90    3.90
   0   2  -1   44.90    3.70
   0   2  -1   49.80    3.00
  -2  -2  -1 1192.58   30.90
   2  -2   1 1200.78   29.00
  -2  -2  -1 1199.18   28.80
  -2  -2  -1 1222.28   31.40
   2   2   1 1248.28   31.90
  -2   2  -1 1230.68   29.00
  -2   2  -1 1252.57   28.70
   2   2   1 1209.78   29.00
  -4  -2  -1    7.40    6.20
   4  -2   1   10.00    5.90
   4  -2   1   16.60    5.40
   4   2   1   17.30    7.10
   4   2   1    2.70    4.70
   6  -2   1  149.69   13.90
   6  -2   1  192.08   16.50
  -6  -2  -1  175.38   16.90
   6   2   1  213.28   18.10
   6   2   1  162.18   14.30
  -8  -2  -1  113.09   16.20
   8  -2   1  132.79   18.20
   8   2   1  123.99   19.50
  -8   2  -1   93.29   15.50
   8   2   1  108.49   14.90
 -10  -2  -1    0.30   10.70
 -10  -2  -1  -19.80    9.10
  10   2   1   10.40   11.00
 -10   2  -1   -9.30    9.50
  10   2   1    9.70   13.70
 -11  -3   1   15.30   14.20
  -9  -3   1    0.60   11.00
  -9  -3   1   10.40    8.60
   9   3  -1   15.60   13.10
   9   3  -1   -3.40    9.20
  -9   3   1    2.40    8.50
  -9   3   1  -12.00    8.00
  -7  -3   1    1.80    7.10
  -7  -3   1   10.70   10.00
  -7   3   1   16.00    7.70
   7   3  -1    5.00    9.90
   7   3  -1    7.60    8.30
  -5  -3   1   77.19    9.40
  -5   3   1   84.79    9.70
   5   3  -1   77.69   10.30
   5   3  -1   91.79   12.60
  -3  -3   1   -8.30    3.40
  -3   3   1    3.00    4.30
   3   3  -1   -0.40    5.90
  -3   3   1   -0.60    4.50
   3   3  -1   -0.50    3.70
  -1  -3   1    0.20    3.00
  -1  -3   1   10.80    3.60
  -1  -3   1   -3.00    3.40
   1  -3  -1    0.20    2.70
   1  -3  -1    2.20    3.30
   1   3  -1    1.70    3.10
   1   3  -1   -3.40    3.60
  -1   3   1    6.50    2.70
   1   3  -1   -2.10    3.70
  -1   3   1    2.90    3.70
  -1  -3  -1    6.00    4.70
  -1  -3  -1    0.60    4.40
  -1   3  -1   -4.10    2.00
   1   3   1   -1.20    4.20
   1   3   1    2.90    3.40
  -1   3  -1    1.00    1.60
   1   3   1    1.80    4.80
   3  -3   1 1446.46   35.40
  -3  -3  -1 1387.46   35.20
  -3  -3  -1 1417.66   37.40
   3   3   1 1404.16   39.00
   3   3   1 1435.96   35.60
  -3   3  -1 1408.96   35.20
  -3   3  -1 1413.96   34.80
   5  -3   1 1267.37   37.80
  -5  -3  -1 1269.57   39.00
   5   3   1 1234.98   41.20
   5   3   1 1265.87   36.70
   7  -3   1    4.80    8.90
  -7  -3  -1   -9.50    7.30
   7   3   1   14.40   10.10
   7   3   1    6.20    8.00
  -9  -3  -1   44.80   13.90
  -9   3  -1   45.40   12.30
  -9   3  -1   54.09   15.00
   9   3   1   66.99   14.10
   9   3   1   90.29   18.70
 -11  -3  -1   -0.60   12.10
 -10  -4   1  146.59   23.10
  10   4  -1   68.09   16.30
  -8  -4   1  106.59   17.50
  -8  -4   1   71.29   12.30
   8   4  -1  115.49   19.00
   8   4  -1   85.79   14.30
  -8   4   1   71.29   12.50
  -6  -4   1   25.20    7.60
   6   4  -1   30.80    9.00
  -6   4   1   29.70    8.00
   6   4  -1   49.60   12.10
  -4  -4   1 2654.43   60.19
   4   4  -1 2511.35   61.59
   4   4  -1 2435.36   64.59
  -4   4   1 2527.15   58.99
  -2  -4   1 2058.29   49.00
   2  -4  -1 2071.09   44.70
  -2  -4   1 2084.99   46.90
  -2  -4   1 2078.89   47.90
   2   4  -1 2072.19   46.80
  -2   4   1 2017.90   44.70
   2   4  -1 2066.19   49.60
  -2   4   1 2066.99   46.80
   2   4  -1 2022.70   47.80
   0  -4   1    1.50    2.50
   0  -4  -1    9.00    3.80
   0  -4   1    4.80    2.90
   0  -4  -1    3.90    4.50
   0  -4   1   -2.00    4.00
   0   4   1    6.50    4.40
   0   4   1   15.30    5.10
   0   4  -1    3.90    2.60
   0   4  -1    1.90    3.90
  -2  -4  -1 1724.83   42.90
  -2  -4  -1 1720.33   42.20
   2   4   1 1706.73   43.40
   2   4   1 1691.83   40.30
   2   4   1 1686.03   41.80
  -2   4  -1 1755.92   38.10
   4  -4   1  698.83   23.00
  -4  -4  -1  707.23   25.20
   4   4   1  693.63   27.10
   4   4   1  738.73   23.70
  -6  -4  -1  601.04   26.60
   6   4   1  625.24   25.80
   6   4   1  612.54   29.90
  -8  -4  -1  300.87   23.30
   8   4   1  267.97   20.60
   8   4   1  340.47   26.10
  -8   4  -1  332.77   21.20
 -10  -4  -1   29.20   14.50
 -10  -4  -1   44.20   14.40
  10   4   1   14.80   14.30
 -10   4  -1   35.20   13.40
  10   4   1   37.90   13.20
  -9  -5   1   22.60   13.40
  -9  -5   1   27.80   10.60
   9   5  -1   10.40   11.00
   9   5  -1    9.60   13.40
  -7  -5   1  242.88   16.90
  -7  -5   1  256.27   20.00
  -7   5   1  252.87   17.10
   7   5  -1  243.68   18.90
   7   5  -1  256.57   25.50
  -5  -5   1    2.00    5.70
   5   5  -1    3.10    7.80
   5   5  -1    0.80    6.30
  -5   5   1    8.60    5.30
  -3  -5   1 1070.79   28.80
   3   5  -1 1073.19   30.40
  -3   5   1 1026.20   26.10
   3   5  -1 1032.60   32.50
  -3   5   1 1008.90   29.30
   3   5  -1 1004.20   30.70
   1  -5  -1    5.70    2.80
   1  -5  -1   10.10    4.70
  -1  -5   1    2.40    3.80
  -1  -5   1    2.20    3.50
  -1  -5   1    8.80    5.00
   1   5  -1    0.30    4.20
   1   5  -1    3.60    4.40
  -1   5   1    3.30    4.20
  -1   5   1    6.20    2.90
   1   5  -1    7.40    4.90
  -1  -5  -1 1958.30   46.50
  -1  -5  -1 1892.41   45.90
  -1   5  -1 1962.80   45.70
  -1   5  -1 1903.81   39.70
   1   5   1 1978.50   45.20
   1   5   1 1953.90   46.70
   1   5   1 2012.10   46.20
  -3  -5  -1   26.70    7.00
   3   5   1   25.80    7.80
  -3   5  -1   23.30    4.80
   3   5   1   12.30    5.50
  -5  -5  -1  237.78   16.00
   5   5   1  190.98   13.80
   5   5   1  208.58   17.50
  -7  -5  -1   62.79   12.50
   7   5   1   64.09   11.70
   7   5   1   94.99   17.10
  -7   5  -1   73.29   10.70
  -9  -5  -1   32.60   12.50
   9   5   1   -6.30   10.90
   9   5   1    7.40   10.70
 -10  -6   1   40.80   16.70
  10   6  -1   -7.70   12.50
  10   6  -1    4.40   13.80
  -8  -6   1  230.38   18.50
  -8  -6   1  272.17   26.40
   8   6  -1  243.28   26.50
  -8   6   1  269.27   19.20
   8   6  -1  280.87   21.60
  -6  -6   1  398.36   19.60
   6   6  -1  356.16   21.00
  -6   6   1  393.06   17.90
   6   6  -1  390.76   23.70
  -4  -6   1   23.20    6.30
   4   6  -1   29.30    7.60
  -4   6   1   25.30    4.90
   4   6  -1   25.10    8.70
  -2  -6   1  803.62   23.60
   2  -6  -1  792.42   19.10
  -2   6   1  800.02   19.10
  -2   6   1  788.52   23.50
   2   6  -1  754.52   24.20
   2   6  -1  773.72   23.20
   2   6  -1  833.12   25.30
   0  -6   1 1169.28   31.20
   0  -6   1 1196.88   28.10
   0  -6  -1 1228.48   28.90
   0  -6   1 1165.48   27.90
   0  -6  -1 1234.98   31.80
   0   6  -1 1259.87   31.30
   0   6  -1 1167.48   27.90
   0   6   1 1177.08   31.20
   0   6   1 1197.38   31.30
  -2  -6  -1 2064.99   49.20
  -2   6  -1 1948.80   40.00
   2   6   1 1939.51   47.50
  -2   6  -1 1973.50   42.60
   2   6   1 1957.80   50.19
  -4  -6  -1   12.60    7.60
   4   6   1    8.10    7.70
  -4   6  -1    6.50    4.60
   4   6   1    8.30    6.10
  -6  -6  -1    6.90    7.90
   6   6   1    7.60    9.60
   6   6   1   10.80    8.40
  -6   6  -1   15.40    5.90
  -8  -6  -1   46.20   13.30
  -8   6  -1   50.09   11.40
   8   6   1   66.39   16.40
   8   6   1   38.30   11.20
 -10  -6  -1   83.19   16.70
 -10  -6  -1   62.09   18.10
  10   6   1   92.59   21.60
  10   6   1   67.19   16.90
 -10   6  -1   16.90   14.60
  -9  -7   1    0.10   12.80
  -9  -7   1    7.60    9.80
   9   7  -1   -7.70   12.70
   9   7  -1    5.90   11.30
  -7  -7   1  107.79   13.90
  -7   7   1  105.99   12.40
   7   7  -1   93.59   14.20
   7   7  -1  111.69   18.10
  -5  -7   1   78.19   10.30
   5   7  -1   88.69   14.20
   5   7  -1   98.89   12.40
  -5   7   1   67.39    7.80
  -3  -7   1   28.10    7.20
  -3   7   1   25.50    4.00
   3   7  -1   27.40    7.40
   3   7  -1   23.10    7.90
   1  -7  -1  729.43   18.00
  -1  -7   1  726.83   23.00
  -1  -7   1  707.93   21.10
   1  -7  -1  681.13   22.50
  -1   7   1  735.03   24.10
   1   7  -1  752.62   22.00
   1   7  -1  704.23   22.40
   1   7  -1  679.83   22.50
  -1  -7  -1  576.84   20.40
   1  -7   1  562.74   20.10
  -1  -7  -1  567.54   20.10
   1  -7   1  567.04   12.70
  -1   7  -1  563.04   14.60
   1   7   1  536.45   19.40
   1   7   1  525.85   20.00
  -3  -7  -1  159.48   13.70
   3   7   1  164.98   11.80
  -3   7  -1  161.68    6.00
  -3   7  -1  156.18    8.50
  -3   7  -1  157.38    5.90
   3   7   1  137.19   13.80
  -5  -7  -1  248.28   17.20
   5   7   1  230.58   19.00
  -5   7  -1  227.88   11.30
   5   7   1  253.37   15.80
  -7  -7  -1  109.69   16.30
  -7   7  -1  164.08   13.30
   7   7   1  151.58   20.80
   7   7   1  127.99   16.00
  -9  -7  -1   39.90   13.40
   9   7   1   18.40   12.20
   9   7   1   27.90   14.80
 -10  -8   1   33.70   16.20
  10   8  -1   16.40   17.20
  10   8  -1   44.80   15.80
  -8  -8   1    6.80    8.30
  -8  -8   1   12.20    9.50
   8   8  -1    5.50   12.00
   8   8  -1    5.00    9.50
  -6  -8   1  116.89   13.50
  -6   8   1  135.89   11.10
   6   8  -1   90.59   16.10
   6   8  -1  127.99   15.20
  -4  -8   1   72.79    9.80
  -4   8   1   86.29    6.70
   4   8  -1  106.19   11.60
   4   8  -1   95.59   13.80
  -2  -8   1  120.69   11.10
   2  -8  -1  136.69    5.40
   2  -8  -1  136.09   12.10
   2   8  -1   88.69   10.30
  -2   8   1  128.09    5.60
   2   8  -1  120.69   11.40
   0  -8   1    8.60    4.30
   0  -8   1    5.30    3.70
   0  -8   1   11.40    6.10
   0  -8  -1    9.90    6.70
   0   8  -1    5.90    4.10
   0   8   1    8.80    6.40
  -2  -8  -1 3552.64   82.69
   2   8   1 3559.34   81.49
   2   8   1 3633.24   84.49
  -4  -8  -1   32.00    9.00
  -4   8  -1   41.70    4.40
  -4   8  -1   45.60    4.50
   4   8   1   47.90   10.80
   4   8   1   46.00    8.90
  -4   8  -1   44.20    6.50
  -6  -8  -1   -2.80    8.10
   6   8   1    2.50    7.30
  -6   8  -1    3.20    5.10
   6   8   1    1.40    9.50
  -8  -8  -1  166.28   20.00
   8   8   1  162.18   18.60
   8   8   1  158.18   24.00
 -10  -8  -1   65.69   18.20
 -10  -8  -1   16.70   15.00
  10   8   1   63.19   14.80
  10   8   1   35.00   17.90
  -9  -9   1   28.30   11.80
  -9  -9   1   37.90   14.40
   9   9  -1    3.10   13.00
   9   9  -1    7.70   11.20
  -7  -9   1   62.59   12.50
   7   9  -1   52.89   12.60
   7   9  -1   43.70   14.70
  -5  -9   1  540.55   23.80
   5   9  -1  541.95   25.10
   5   9  -1  517.55   27.80
  -5   9   1  551.64   17.70
  -3  -9   1  582.34   22.70
   3   9  -1  615.74   23.90
  -3   9   1  608.04   14.90
   3   9  -1  585.54   24.70
  -1  -9   1   39.10    6.40
  -1  -9   1   44.90    8.60
   1  -9  -1   60.29    8.90
   1  -9  -1   40.40    4.70
   1   9  -1   53.19    8.50
   1   9  -1   34.50    6.50
  -1   9   1   63.69    8.70
   1  -9   1  182.08    6.20
  -1  -9  -1  193.58   14.10
   1  -9   1  163.68   12.70
  -1   9  -1  187.68    8.40
   1   9   1  169.18   12.70
   1   9   1  197.38   13.10
  -3  -9  -1  178.98   14.20
   3   9   1  162.58   15.80
   3   9   1  163.78   13.10
  -3   9  -1  158.38    8.40
  -5  -9  -1  108.59   14.30
  -5   9  -1  114.79    7.50
   5   9   1  126.39   17.10
   5   9   1  139.69   14.40
  -7  -9  -1   88.99   15.00
   7   9   1  116.29   19.70
   7   9   1  131.59   16.60
  -9  -9  -1   50.19   14.40
   9   9   1   51.39   17.30
   9   9   1   23.40   12.10
 -10 -10   1    7.30   16.50
  10  10  -1  -15.10   11.60
  -8 -10   1   50.39   13.20
  -8 -10   1   55.99   13.10
   8  10  -1   42.20   16.30
   8  10  -1   13.20   11.30
  -6 -10   1  194.78   17.70
   6  10  -1  166.88   20.90
   6  10  -1  173.38   18.20
  -4 -10   1   75.89   11.00
   4  10  -1   68.49   11.10
  -4  10   1   63.99    4.90
   4  10  -1   61.29   12.70
  -2 -10   1  272.27   17.00
   2 -10  -1  284.07    8.20
   2 -10  -1  291.47   17.10
   2  10  -1  253.37   15.20
   2  10  -1  301.07   16.70
   0 -10   1   74.09    6.70
   0 -10   1   74.99   10.30
   0 -10  -1   92.69   11.40
   0 -10   1   97.69    8.80
   0  10  -1   72.89    7.40
   0  10   1   79.49   10.00
  -2 -10  -1  251.77   16.50
  -2  10  -1  307.87   11.10
   2  10   1  272.47   16.90
   2  10   1  252.77   15.70
  -4 -10  -1   93.19   13.40
   4  10   1   67.99   13.20
   4  10   1  101.79   12.40
  -4  10  -1   69.19    7.60
  -6 -10  -1   58.99   12.70
   6  10   1   68.09   16.10
   6  10   1   36.10   10.20
  -8 -10  -1   15.70   11.30
   8  10   1   19.20   13.90
   8  10   1    9.60   10.70
 -10 -10  -1    7.50   14.40
  10  10   1  -14.40   12.50
  -9 -11   1  130.29   22.00
  -9 -11   1  140.59   22.70
   9  11  -1  105.99   18.80
   9  11  -1  143.79   25.30
  -7 -11   1  519.25   28.20
   7  11  -1  471.35   28.00
   7  11  -1  468.35   32.00
  -5 -11   1   52.49   11.40
   5  11  -1   78.19   15.00
   5  11  -1   43.50   11.30
  -3 -11   1   14.60    9.00
   3  11  -1   38.90    9.70
   3  11  -1   29.50    9.00
   1 -11  -1  502.35   22.60
   1 -11  -1  555.84   16.10
  -1 -11   1  489.55   22.20
  -1  11   1  553.04   21.20
   1  11  -1  549.45   21.80
   1  11  -1  552.04   20.50
  -1 -11  -1  782.62   28.40
   1 -11   1  754.82   27.90
   1 -11   1  787.02   18.70
  -1  11  -1  764.12   21.40
   1  11   1  759.82   27.60
   1  11   1  749.13   27.10
  -3 -11  -1  878.91   32.50
   3  11   1  881.91   33.50
   3  11   1  883.41   31.40
  -3  11  -1  884.91   23.40
  -5 -11  -1   69.99   12.80
   5  11   1   45.30   13.00
   5  11   1   62.89   11.90
  -7 -11  -1   93.79   16.40
   7  11   1   67.89   17.20
   7  11   1   81.79   14.50
  -9 -11  -1  132.59   20.80
   9  11   1  197.28   27.50
   9  11   1  133.39   20.30
  -8 -12   1   38.70   13.50
  -8 -12   1   30.80   13.90
   8  12  -1   38.30   16.30
   8  12  -1   32.90   12.90
  -6 -12   1    9.20   10.60
   6  12  -1   13.30   11.60
   6  12  -1    9.00    9.10
  -4 -12   1   -6.20    8.00
   4  12  -1    1.60    6.20
   4  12  -1   -2.60    8.60
   2 -12  -1  321.67   19.10
  -2 -12   1  339.87   19.60
   2 -12  -1  363.86    9.50
   2  12  -1  347.27   18.30
   2  12  -1  407.86   19.90
   0 -12   1   47.70    6.10
   0 -12  -1   61.29   11.00
   0 -12   1   53.59   10.10
   0 -12  -1   60.99    7.20
   0  12  -1   56.39    7.30
   0  12   1   48.90    8.80
  -2 -12  -1   25.10    9.60
   2  12   1   29.40    9.30
  -2  12  -1   37.30    5.20
   2  12   1   35.50    8.10
  -4 -12  -1   11.60    9.40
   4  12   1   -1.70    7.20
   4  12   1   25.40   10.80
  -6 -12  -1   30.40   12.70
   6  12   1   31.60   11.00
   6  12   1   62.49   16.10
  -8 -12  -1    2.70   12.50
   8  12   1   12.90   12.00
   8  12   1   37.30   16.00
 -10 -12  -1   -8.50   14.30
  10  12   1   14.90   13.10
  -9 -13   1   20.00   14.50
   9  13  -1   20.70   12.70
   9  13  -1   25.30   18.10
  -7 -13   1   17.30   11.60
  -7 -13   1   44.40   14.10
   7  13  -1   47.60   13.50
   7  13  -1   17.90   14.30
  -5 -13   1   42.70   12.00
   5  13  -1   66.59   15.10
   5  13  -1   45.50   12.00
  -3 -13   1   99.59   13.50
   3  13  -1  122.49   15.00
   3  13  -1  111.49   14.20
  -1 -13   1  168.68   16.20
   1 -13  -1  161.98    8.80
   1 -13  -1  141.39   15.10
  -1  13   1  183.88   13.40
   1  13  -1  170.68   12.70
   1  13  -1  173.28   15.50
   1 -13   1  787.92   31.00
  -1 -13  -1  791.82   31.50
   1 -13   1  872.01   20.80
   1  13   1  849.22   30.50
   1  13   1  824.72   31.10
  -1  13  -1  853.41   24.10
  -3 -13  -1  211.98   19.50
  -3  13  -1  200.58   10.60
   3  13   1  212.38   18.40
   3  13   1  203.98   19.60
  -5 -13  -1  117.39   16.60
   5  13   1  101.59   17.70
   5  13   1  127.79   16.10
  -7 -13  -1   -5.90   11.40
   7  13   1   -3.10    9.10
   7  13   1    8.10   12.90
  -9 -13  -1   48.20   16.30
   9  13   1   65.69   16.40
   9  13   1   51.99   19.70
  -8 -14   1  332.37   29.40
  -8 -14   1  337.47   28.70
   8  14  -1  317.97   29.10
   8  14  -1  268.07   31.90
  -6 -14   1  146.79   18.40
   6  14  -1  168.78   22.70
   6  14  -1  152.38   19.30
  -4 -14   1    3.20    9.00
   4  14  -1    0.70    8.10
   4  14  -1  -10.50    8.80
  -2 -14   1  267.97   19.70
   2 -14  -1  276.17   19.70
   2 -14  -1  310.67    7.70
  -2  14   1  313.87   17.30
   2  14  -1  288.57   17.80
   2  14  -1  306.17   19.60
   0 -14  -1  651.73   28.50
   0 -14   1  662.03   21.00
   0 -14   1  650.43   28.30
   0  14  -1  669.43   22.90
   0  14  -1  692.33   28.30
   0  14   1  631.54   25.50
  -2 -14  -1  225.98   20.00
   2  14   1  220.08   18.50
  -2  14  -1  241.28   11.00
   2  14   1  242.18   18.00
  -4 -14  -1  155.08   18.20
   4  14   1  125.19   17.90
   4  14   1  164.98   16.80
  -6 -14  -1  140.59   20.10
   6  14   1  173.98   19.50
   6  14   1  177.88   23.30
  -8 -14  -1   21.00   14.10
   8  14   1   18.60   15.60
   8  14   1    0.30   10.70
   9  15  -1   12.90   14.10
  -7 -15   1   -3.60   10.70
  -7 -15   1  -11.40   12.20
   7  15  -1    4.60   14.50
   7  15  -1    8.50   11.50
  -5 -15   1   85.79   15.40
   5  15  -1   93.09   15.80
   5  15  -1   80.19   17.00
  -3 -15   1  131.89   16.40
   3  15  -1  132.89   16.30
   3  15  -1  126.09   16.00
  -3  15   1  151.88   14.90
   1 -15  -1   61.99   12.40
  -1 -15   1   44.20    8.30
   1 -15  -1   36.60    5.60
  -1 -15   1   42.90   11.80
   1  15  -1   40.00   10.70
   1  15  -1   33.80    8.80
  -1  15   1   42.40    8.80
  -1 -15  -1  253.47   20.00
   1 -15   1  243.28   19.40
   1 -15   1  235.68    9.00
   1 -15   1  238.78    9.00
  -1  15  -1  238.88   12.60
   1  15   1  223.28   17.60
   1  15   1  237.28   17.20
  -3 -15  -1    2.10    9.50
  -3  15  -1    1.10    3.70
   3  15   1   -4.00    8.20
   3  15   1    2.10    8.40
  -5 -15  -1  103.79   17.50
   5  15   1  111.79   16.00
   5  15   1   81.39   17.90
  -7 -15  -1   69.89   17.10
   7  15   1   56.59   18.20
   7  15   1   60.19   14.40
  -9 -15  -1   -7.30   15.50
   9  15   1   10.70   12.80
  -8 -16   1   88.39   19.90
  -8 -16   1   51.29   18.40
   8  16  -1   37.50   15.30
   8  16  -1   67.89   19.80
  -6 -16   1   98.19   18.10
  -6 -16   1  119.19   18.80
   6  16  -1  104.19   19.80
   6  16  -1   68.19   16.00
  -4 -16   1   28.20   12.20
   4  16  -1   37.30   12.80
   4  16  -1   49.90   13.00
   2 -16  -1   15.50    9.60
  -2 -16   1   -2.80    8.80
   2  16  -1    2.70    6.60
   2  16  -1    3.10    7.20
  -2  16   1    4.00    6.60
   0 -16  -1  376.36   24.00
   0 -16   1  428.36   25.00
   0 -16   1  455.45   17.10
   0  16  -1  433.86   18.90
   0  16  -1  457.75   25.00
   0  16   1  462.55   22.20
  -2 -16  -1  307.47   23.00
  -2  16  -1  319.07   13.40
   2  16   1  328.57   22.50
   2  16   1  293.57   21.20
  -4 -16  -1    2.00   10.90
   4  16   1   -2.90    9.80
   4  16   1    6.80    9.30
  -6 -16  -1    9.80   12.80
   6  16   1   15.30   13.30
   6  16   1    7.40   10.40
  -8 -16  -1   -5.90   15.50
   8  16   1    6.10   14.70
   8  16   1  -14.70   11.90
  -7 -17   1   10.10   11.90
  -7 -17   1    0.30   14.60
   7  17  -1   -4.20   13.50
   7  17  -1   17.50   11.90
  -5 -17   1   13.40   12.00
   5  17  -1   13.90   10.90
   5  17  -1   17.00   12.50
  -3 -17   1   27.40   12.70
   3  17  -1   31.20   11.40
   3  17  -1   27.90   11.60
  -3  17   1   21.90    8.40
   1 -17  -1   62.09   13.20
  -1 -17   1   47.60    8.50
  -1 -17   1   51.59   13.00
  -1  17   1   49.10    9.80
   1  17  -1   44.70   10.00
   1  17  -1   56.79   12.80
  -1 -17  -1   16.00   10.80
   1 -17   1   27.00    3.90
   1 -17   1   31.50   11.60
   1  17   1   42.30   12.30
  -1  17  -1   45.10    7.50
   1  17   1   39.20   10.70
  -3 -17  -1   -3.50   10.50
   3  17   1    7.80    9.60
   3  17   1   -5.40    8.80
  -5 -17  -1   29.50   15.10
   5  17   1   80.49   15.10
   5  17   1   52.99   16.60
  -7 -17  -1  -11.00   12.80
   7  17   1   14.00   15.70
   7  17   1   29.20   12.70
  -8 -18   1   43.60   17.20
  -8 -18   1  -16.40   15.00
   8  18  -1    0.30   13.00
   8  18  -1    9.00   17.00
  -6 -18   1    1.00   12.00
  -6 -18   1    8.90   11.30
   6  18  -1    5.90   12.70
   6  18  -1   21.20   12.20
  -4 -18   1   -2.90   11.50
  -4 -18   1    0.60    9.10
   4  18  -1   -6.50    9.70
   4  18  -1  -11.80    9.00
   2 -18  -1  180.28   20.50
  -2 -18   1  204.18   15.40
  -2 -18   1  197.08   20.80
   2  18  -1  191.68   18.80
   2  18  -1  213.58   21.40
  -2  18   1  172.58   14.50
   0 -18  -1    6.20   10.30
   0 -18   1   10.90   10.50
   0 -18   1   14.40    5.10
   0  18  -1    7.10    6.60
   0  18  -1    4.10   10.00
   0  18   1   24.90    9.00
  -2 -18  -1  164.48   20.10
   2  18   1  127.19   16.60
   2  18   1  122.69   17.80
  -4 -18  -1    1.50   12.30
   4  18   1    5.20   11.10
   4  18   1    4.50   10.10
  -6 -18  -1   87.39   19.30
   6  18   1  119.69   18.80
   6  18   1  139.89   23.40
  -8 -18  -1   49.90   20.80
   8  18   1   44.90   16.20
  -7 -19   1  205.48   26.10
  -7 -19   1  186.38   24.60
   7  19  -1  218.18   29.80
   7  19  -1  170.08   23.60
  -5 -19   1  140.59   19.60
  -5 -19   1  109.79   19.20
   5  19  -1  114.59   18.50
   5  19  -1   83.89   18.00
  -3 -19   1   23.50    9.50
  -3 -19   1   21.40   12.00
   3  19  -1   47.60   13.20
   3  19  -1   21.10   10.50
  -1 -19   1  600.34   24.10
  -1 -19   1  653.33   32.80
   1 -19  -1  619.14   33.40
   1  19  -1  611.74   30.50
   1  19  -1  609.44   27.00
  -1  19   1  591.74   26.20
   1 -19   1  231.18   23.80
  -1 -19  -1  270.97   25.00
   1  19   1  265.27   24.40
   1  19   1  299.57   20.40
  -3 -19  -1   71.69   16.30
   3  19   1   19.60   11.90
   3  19   1   29.40   10.90
  -5 -19  -1  294.47   28.50
   5  19   1  326.57   26.10
   5  19   1  342.27   30.30
  -7 -19  -1   -4.30   14.00
   7  19   1   21.80   14.40
   7  19   1   18.40   16.00
  -6 -20   1   32.70   16.00
  -6 -20   1    8.10   12.70
   6  20  -1   -3.20   11.60
   6  20  -1   24.20   13.20
  -4 -20   1  170.78   23.10
  -4 -20   1  222.58   22.10
   4  20  -1  201.48   22.90
   4  20  -1  194.18   24.10
  -2 -20   1  151.98   15.70
   2 -20  -1  164.48   20.90
  -2 -20   1  154.68   20.20
   2  20  -1  156.78   17.60
   2  20  -1  162.88   20.20
   0 -20   1    7.20   11.10
   0 -20  -1   -4.90    9.70
   0  20  -1   -2.60   10.90
   0  20   1   14.80   12.00
   0  20   1   -1.30    8.10
  -2 -20  -1  118.79   19.20
   2  20   1  102.59   16.80
   2  20   1   93.09   16.90
  -4 -20  -1   28.80   15.10
   4  20   1   37.30   14.30
   4  20   1   51.19   14.70
  -6 -20  -1   -1.30   14.50
   6  20   1   13.60   13.10
   6  20   1   21.70   16.90
  -7 -21   1   10.90   15.90
  -7 -21   1   33.90   15.80
   7  21  -1   34.20   17.00
  -5 -21   1   35.00   14.20
  -5 -21   1    2.40   13.20
   5  21  -1   16.30   14.40
   5  21  -1    3.20   12.20
  -3 -21   1  155.18   21.10
  -3 -21   1  166.28   18.60
   3  21  -1  152.08   19.30
   3  21  -1  188.68   22.70
   1 -21  -1  126.59   19.20
  -1 -21   1  138.99   21.40
  -1 -21   1   85.09   17.20
   1  21  -1  117.39   14.70
   1  21  -1  106.99   18.00
   1 -21   1   15.10   11.70
  -1 -21  -1    5.10   11.00
   1  21   1  -14.20    8.50
  -1  21  -1    0.60   11.90
   1  21   1    6.00   12.10
  -3 -21  -1    9.60   13.30
   3  21   1   23.90   13.80
   3  21   1   34.40   13.70
  -5 -21  -1   25.20   16.00
   5  21   1   60.09   15.70
   5  21   1   35.00   15.90
  -7 -21  -1   -1.10   16.40
  -6 -22   1   26.70   14.30
  -6 -22   1   -1.20   13.70
   6  22  -1   13.60   16.40
   6  22  -1    0.60   13.10
  -4 -22   1   29.00   11.70
  -4 -22   1   33.00   15.20
   4  22  -1   39.60   14.00
   4  22  -1   54.99   15.90
  -2 -22   1   12.30    7.00
  -2 -22   1   20.50   14.40
   2  22  -1   -7.20   10.30
   2  22  -1   11.60   10.20
   0 -22  -1    8.60   11.40
   0 -22   1    4.10   11.30
   0  22  -1    1.10   11.50
   0  22   1   -2.60    9.30
   0  22   1  -20.90   10.30
  -2 -22  -1   26.00   14.80
   2  22   1   13.10   11.70
   2  22   1   -2.10   10.30
  -4 -22  -1   22.10   15.80
   4  22   1   16.40   13.00
   4  22   1   24.30   13.90
  -6 -22  -1  -14.50   13.80
   6  22   1   13.70   13.80
   6  22   1   20.00   17.20
  -5 -23   1   28.30   14.10
  -5 -23   1    7.00   12.90
   5  23  -1    1.40   12.10
   5  23  -1   12.20   13.70
  -3 -23   1  167.88   18.20
  -3 -23   1  104.89   19.40
   3  23  -1  119.99   20.30
   3  23  -1  121.29   20.10
   1 -23  -1  125.29   20.60
  -1 -23   1  130.49   20.40
   1  23  -1  113.69   19.70
  -1  23   1  111.09   21.30
  -1 -23  -1   11.90   12.10
   1  23   1   -4.10   11.90
  -1  23  -1    1.10   12.50
   1  23   1    7.70   10.20
  -3 -23  -1   16.60   13.10
   3  23   1    2.10   11.80
   3  23   1   -0.90   12.00
  -5 -23  -1  157.28   23.80
   5  23   1  174.88   24.10
   5  23   1  185.58   26.20
  -6 -24   1   31.10   17.80
   6  24  -1   13.80   19.20
  -4 -24   1   10.40   13.00
  -4 -24   1   29.70   12.70
   4  24  -1    6.20   12.70
  -2 -24   1   -0.70   13.50
   2  24  -1    3.30   12.30
   0 -24  -1   56.89   16.70
   0 -24   1   43.90   15.80
   0  24  -1   61.79   17.30
   0  24   1   72.09   18.10
  -2 -24  -1   12.00   13.20
  -2  24  -1   -4.70   14.60
   2  24   1    7.90   10.90
   2  24   1    2.90   11.70
  -4 -24  -1    7.10   15.80
   4  24   1   25.30   14.70
   4  24   1   24.30   15.40
  -3 -25   1   23.20   14.80
   3  25  -1   17.50   14.20
  -1 -25   1    1.70   12.70
   1 -25  -1   -2.40   11.70
   1  25  -1   21.60   14.20
  -1  25   1   15.70   15.80
  -1 -25  -1    0.50   12.00
   1  25   1    8.20   12.70
  -1  25  -1    6.50   14.60
  -3 -25  -1   13.50   13.60
   3  25   1    0.50   12.80
  -5 -25  -1   17.10   13.40
   5  25   1  -28.30   12.70
  -2 -26   1   91.19   20.00
   2  26  -1   83.59   21.10
  -2  26   1   78.79   23.60
   0 -26  -1    3.80   12.50
   0 -26   1    0.90   13.40
   0  26   1   -5.50   12.80
   0  26  -1   17.40   15.20
  -2 -26  -1   24.80   16.80
  -2  26  -1   29.40   17.40
   2  26   1   35.90   15.40
  -1  27  -1   -5.40   16.30
 -10   0   2  102.59   18.10
  -8   0   2  429.36   22.80
   8   0  -2  434.46   26.10
  -8   0   2  448.16   27.40
  -6   0   2  800.32   31.50
   6   0  -2  832.02   31.40
  -6   0   2  875.71   28.10
  -4   0   2 1637.24   44.40
   4   0  -2 1637.44   43.80
  -2   0   2 1126.19   28.20
   2   0  -2 1080.49   28.20
  -2   0   2 1072.79   28.80
  -2   0   2 1072.89   29.40
   2   0  -2 1089.79   28.60
   0   0  -2  542.65   12.50
   0   0  -2  534.25   15.10
   0   0   2  549.74   15.50
   0   0   2  539.65   12.40
   2   0   2 2324.67   48.40
  -2   0  -2 2277.07   51.79
   2   0   2 2263.47   51.79
  -2   0  -2 2239.18   48.20
   4   0   2 2160.98   50.99
   4   0   2 2172.28   55.09
   6   0   2  135.89   16.10
   6   0   2  115.99   11.60
  -8   0  -2    4.00   11.00
   8   0   2   37.80   11.20
   8   0   2   36.70   12.80
 -10   0  -2  378.16   30.00
 -11  -1   2   40.80   15.30
  -9  -1   2    9.80   11.00
   9   1  -2   15.70   11.50
  -9   1   2   20.50   11.50
  -7  -1   2  184.08   18.70
   7  -1  -2  191.98   18.50
  -7  -1   2  179.58   14.60
  -7   1   2  170.68   17.30
   7   1  -2  181.88   17.70
  -7   1   2  204.88   15.50
   5  -1  -2  477.55   20.40
  -5  -1   2  461.05   17.60
  -5  -1   2  495.15   22.20
   5   1  -2  418.06   22.20
   5   1  -2  456.15   20.10
  -5   1   2  476.85   21.40
  -3  -1   2   10.20    3.60
   3  -1  -2    3.40    5.30
  -3  -1   2    0.70    5.70
   3   1  -2    4.50    5.70
  -3   1   2    0.00    4.50
   3   1  -2    2.20    5.30
  -1  -1   2  150.58    8.80
  -1  -1   2  150.78    7.30
   1  -1  -2  141.09    7.60
   1  -1  -2  167.98    7.80
   1   1  -2  147.59    7.40
   1   1  -2  167.48    4.60
   1   1  -2  144.79    8.70
  -1   1   2  161.18    4.90
  -1   1   2  153.18    8.70
  -1   1   2  147.29    7.40
  -1  -1  -2  282.97   11.40
   1  -1   2  265.67    9.60
  -1  -1  -2  319.77   11.70
   1  -1   2  275.77   11.00
   1   1   2  261.17    7.50
  -1   1  -2  272.67    9.70
  -1   1  -2  277.57   10.50
   1   1   2  257.27   11.20
  -1   1  -2  286.17    6.70
   3  -1   2  137.29   10.00
  -3  -1  -2  136.49    7.90
   3  -1   2  138.29    7.80
   3   1   2  135.99    8.20
  -3   1  -2  132.69    9.10
   3   1   2  127.89   10.40
  -3   1  -2  130.69    7.70
   5  -1   2   12.80    6.10
  -5  -1  -2   13.90    8.20
   5  -1   2   21.20    7.80
   5   1   2   11.80    8.10
   5   1   2   20.50    6.60
   7  -1   2   41.70    9.40
   7  -1   2   54.79   12.30
  -7  -1  -2   38.70   12.70
   7   1   2   45.00   10.30
   7   1   2   51.49   12.60
  -9  -1  -2   37.50   13.80
   9  -1   2   23.50   12.90
  -9   1  -2   47.40   15.00
   9   1   2   33.40   14.30
   9   1   2   45.10   12.00
 -11  -1  -2    3.10   12.80
 -11   1  -2    8.80   15.30
 -10  -2   2   72.49   17.70
  10   2  -2   63.39   15.50
 -10   2   2   61.09   15.60
  -8  -2   2   17.00    8.60
  -8  -2   2   47.70   13.40
   8   2  -2   33.70   11.40
  -8   2   2   47.00   10.80
  -8   2   2   36.70   10.80
   6  -2  -2   21.80    8.70
  -6  -2   2   23.70    9.60
  -6  -2   2   24.30    7.20
  -6   2   2   35.80    8.70
   6   2  -2   20.50    9.60
   6   2  -2   27.80    8.80
  -4  -2   2    5.70    4.30
  -4  -2   2   -6.50    5.90
   4  -2  -2    0.10    4.60
   4   2  -2    3.60    5.70
  -4   2   2    2.50    4.90
   4   2  -2    9.10    6.70
  -2  -2   2 3924.01   83.69
   2  -2  -2 3958.90   84.19
  -2  -2   2 3863.51   85.39
   2  -2  -2 3935.11   83.59
  -2  -2   2 3818.62   85.19
  -2  -2   2 3799.62   79.89
  -2   2   2 3953.60   80.29
   2   2  -2 3918.61   80.09
  -2   2   2 3906.71   83.69
   2   2  -2 4054.99   86.09
   2   2  -2 3798.62   83.59
  -2   2   2 3816.32   83.39
   0  -2   2   36.10    4.90
   0  -2   2   38.20    3.50
   0  -2  -2   42.80    4.80
   0  -2  -2   40.40    4.90
   0   2  -2   36.20    3.50
   0   2  -2   36.40    4.80
   0   2   2   33.50    5.40
   0   2   2   41.00    4.80
  -2  -2  -2    0.20    4.50
  -2  -2  -2   -0.70    4.90
   2  -2   2    2.90    3.50
  -2  -2  -2    6.00    3.10
  -2   2  -2   -5.10    3.10
  -2   2  -2    0.50    2.80
   2   2   2    0.20    5.10
  -2   2  -2    2.70    3.60
   2   2   2   -4.00    3.00
  -4  -2  -2    6.20    6.80
   4  -2   2   10.10    5.80
   4   2   2   -2.40    4.10
   4   2   2    9.50    6.60
  -6  -2  -2  162.68   17.80
   6  -2   2  186.38   16.30
   6   2   2  168.88   14.50
   6   2   2  181.08   19.20
   8  -2   2   17.70   11.10
  -8  -2  -2   18.30   11.50
  -8   2  -2    3.60   12.00
   8   2   2   20.50    9.70
   8   2   2    8.10   11.00
 -10  -2  -2   15.30   13.00
 -10   2  -2  -21.70   10.70
  10   2   2   22.00   14.90
 -11  -3   2   23.90   14.70
  -9  -3   2   43.60   15.90
   9   3  -2   57.49   13.60
  -9   3   2   31.20   11.80
  -7  -3   2   89.69   15.00
  -7  -3   2   99.99   12.30
   7   3  -2  139.89   19.10
  -7   3   2   98.69   13.40
   7   3  -2  130.19   15.80
  -5  -3   2  985.80   33.70
  -5  -3   2  969.80   28.60
   5   3  -2  931.51   34.80
   5   3  -2  923.81   31.90
  -5   3   2  983.50   31.10
  -3  -3   2   -3.80    5.70
  -3  -3   2   -2.20    3.30
   3   3  -2   -4.60    4.10
  -3   3   2   -4.80    3.60
   3   3  -2    1.80    5.10
  -1  -3   2  109.29    7.00
   1  -3  -2  110.59    7.80
  -1  -3   2  111.19    7.90
   1  -3  -2  105.09    6.60
  -1  -3   2  113.59    8.50
  -1  -3   2  104.09    6.20
   1   3  -2  107.89    7.40
  -1   3   2  112.89    7.00
   1   3  -2  106.89    6.50
   1   3  -2  107.19    7.70
  -1   3   2  113.89    7.50
   1   3  -2  111.79    8.40
   1  -3   2  685.33   17.90
   1  -3   2  682.53   15.30
  -1  -3  -2  689.63   21.10
  -1  -3  -2  673.13   20.10
  -1  -3  -2  657.43   20.20
   1   3   2  662.33   21.10
  -1   3  -2  694.33   17.80
   1   3   2  720.03   20.20
   1   3   2  662.93   17.80
  -3  -3  -2  501.15   16.70
  -3  -3  -2  565.04   20.90
   3  -3   2  564.64   17.70
  -3   3  -2  521.05   17.20
   3   3   2  533.65   17.10
   3   3   2  541.35   21.40
  -3   3  -2  552.14   16.60
  -5  -3  -2   87.39   12.50
   5  -3   2  115.29   11.50
   5   3   2  122.09   11.20
   5   3   2  110.89   14.00
   7  -3   2    0.60    8.60
  -7  -3  -2    3.40   10.30
   7   3   2   11.90   10.80
   7   3   2    0.30    6.90
  -9  -3  -2   58.19   15.00
   9   3   2   19.80   10.60
  -9   3  -2   21.50   13.00
   9   3   2   29.90   14.40
 -11  -3  -2   38.40   23.80
 -11   3  -2   26.60   15.90
 -10  -4   2   24.50   14.70
  10   4  -2   15.70   12.60
  -8  -4   2   47.30   10.90
  -8  -4   2   54.39   14.80
   8   4  -2   45.80   14.90
   8   4  -2   60.19   13.60
  -8   4   2   47.00   11.00
  -6  -4   2    2.10    5.60
  -6  -4   2   -3.50    8.40
  -6   4   2    2.50    5.50
   6   4  -2   -3.30    8.30
   6   4  -2   15.70    8.00
  -4  -4   2   -4.40    4.00
  -4  -4   2    2.70    6.80
  -4   4   2   -0.70    4.80
   4   4  -2   -4.00    5.60
   4   4  -2    2.60    7.00
  -2  -4   2 2624.94   60.89
   2  -4  -2 2667.13   58.19
  -2  -4   2 2652.33   61.79
  -2  -4   2 2738.53   62.99
  -2  -4   2 2663.93   57.59
  -2   4   2 2725.63   58.39
   2   4  -2 2649.24   57.49
   2   4  -2 2608.34   59.99
   2   4  -2 2515.55   60.89
  -2   4   2 2641.44   62.39
  -2   4   2 2594.74   57.69
   0  -4  -2   41.30    5.80
   0  -4   2   38.10    4.90
   0  -4  -2   47.40    5.90
   0  -4   2   55.59    4.30
   0   4  -2   48.90    5.40
   0   4  -2   53.69    5.50
   0   4   2   42.80    5.90
   0   4  -2   35.90    5.70
   0   4   2   42.20    5.70
  -2  -4  -2  507.95   16.10
   2  -4   2  505.65   13.50
  -2  -4  -2  492.65   18.60
   2   4   2  522.95   19.90
  -2   4  -2  522.85   13.80
  -2   4  -2  506.25   14.60
   2   4   2  510.65   16.30
  -4  -4  -2  307.57   17.00
   4  -4   2  281.57   13.40
   4   4   2  278.67   13.40
   4   4   2  251.77   16.80
   6  -4   2    4.80    7.20
  -6  -4  -2    5.60    9.80
   6   4   2    0.20    9.20
   6   4   2    6.00    6.50
  -8  -4  -2   29.60   11.50
   8   4   2   25.00   10.00
   8   4   2   27.90   12.90
 -10  -4  -2   28.40   13.40
  10   4   2    3.60   14.80
  10   4   2   -2.50   10.70
 -10   4  -2  -14.40   11.80
  -9  -5   2   97.89   18.90
   9   5  -2  107.19   20.60
  -9   5   2  114.99   23.20
   9   5  -2   98.89   17.00
  -7  -5   2  180.98   14.90
  -7  -5   2  178.18   20.30
  -7   5   2  168.58   16.00
   7   5  -2  172.78   18.10
   7   5  -2  190.08   21.60
  -5  -5   2   77.49    9.10
  -5  -5   2   76.99   12.30
  -5   5   2   75.39    9.20
   5   5  -2   83.49   13.40
   5   5  -2   90.49   11.10
  -3  -5   2  295.57   12.60
  -3  -5   2  333.77   17.00
   3  -5  -2  308.37   12.20
   3   5  -2  288.97   12.50
  -3   5   2  287.07   12.20
   3   5  -2  302.37   16.10
  -3   5   2  287.87   12.70
   3   5  -2  315.87   15.20
  -1  -5   2  273.67   12.30
  -1  -5   2  263.47   11.50
   1  -5  -2  279.37   10.90
   1  -5  -2  257.27   11.50
  -1  -5   2  283.47   11.80
  -1  -5   2  269.37   11.20
   1   5  -2  291.77   11.80
   1   5  -2  283.67   12.10
  -1   5   2  290.57   10.90
  -1   5   2  280.37   12.00
   1   5  -2  265.57   11.30
  -1  -5  -2  245.18   12.60
  -1  -5  -2  244.08   12.70
   1  -5   2  253.07    8.80
  -1   5  -2  246.48    8.70
   1   5   2  234.78   11.90
   1   5   2  266.67   14.00
   3  -5   2 2224.48   49.60
  -3  -5  -2 2269.47   56.29
  -3   5  -2 2188.18   49.70
  -3   5  -2 2213.78   49.60
   3   5   2 2254.27   52.59
  -3   5  -2 2203.38   51.19
   3   5   2 2230.58   57.69
   5  -5   2  868.31   27.80
  -5  -5  -2  799.32   31.00
   5   5   2  804.92   33.00
   5   5   2  862.01   28.50
  -7  -5  -2   99.49   16.00
   7   5   2  108.09   13.50
   7   5   2  109.49   17.90
  -9  -5  -2   47.20   14.90
   9   5   2   59.59   14.10
   9   5   2   59.09   16.50
 -10  -6   2   16.60   14.90
  10   6  -2   -7.50   12.90
  -8  -6   2   35.40   14.10
  -8  -6   2   11.40    8.90
   8   6  -2   -0.10    9.30
  -8   6   2   11.50    8.10
   8   6  -2   14.20   12.20
  -6  -6   2  210.98   14.80
  -6  -6   2  209.58   17.30
  -6   6   2  247.58   14.80
   6   6  -2  217.68   21.90
   6   6  -2  212.28   18.80
  -4  -6   2   39.90    8.40
  -4  -6   2   49.10    7.40
   4   6  -2   34.60    9.20
  -4   6   2   49.10    6.70
   4   6  -2   58.79    9.40
   2  -6  -2  164.68    8.30
   2  -6  -2  144.19    9.80
  -2  -6   2  161.68   11.90
  -2  -6   2  170.88   10.90
  -2   6   2  157.08    9.80
  -2   6   2  189.38    9.00
   2   6  -2  156.58   11.10
   2   6  -2  167.98    9.90
   2   6  -2  164.58   11.50
   0  -6   2  902.51   25.40
   0  -6  -2  865.61   25.70
   0  -6  -2  908.31   24.40
   0  -6   2  879.81   22.90
   0  -6   2  894.71   21.30
   0   6  -2  878.01   21.40
   0   6   2  907.61   25.60
   0   6  -2  910.41   25.40
   0   6  -2  898.71   24.60
   0   6  -2  907.61   23.00
   0   6   2  892.71   27.00
  -2  -6  -2  309.67   15.70
   2   6   2  336.07   14.10
   2   6   2  299.07   16.50
  -2   6  -2  331.77    8.40
  -2   6  -2  320.57    9.90
  -4  -6  -2   23.20    8.20
  -4   6  -2   26.80    5.50
  -4   6  -2   31.60    5.10
   4   6   2   20.90    6.80
   4   6   2   40.10    9.70
  -6  -6  -2   26.00   10.20
   6   6   2   37.70   12.30
   6   6   2   33.70    9.60
  -8  -6  -2  137.99   19.70
   8   6   2  106.29   19.60
   8   6   2  126.39   16.10
 -10  -6  -2   -7.50   12.10
  10   6   2    6.90   14.90
 -10   6  -2  -18.40   11.30
  10   6   2   34.60   13.10
  -9  -7   2  150.88   23.00
   9   7  -2  144.09   23.80
   9   7  -2  139.89   19.90
  -7  -7   2    4.20    7.40
  -7  -7   2   10.50   10.90
   7   7  -2   16.00   11.10
   7   7  -2    3.50    8.90
  -7   7   2   -0.70    6.80
  -5  -7   2   10.00    8.50
  -5  -7   2   13.70    6.00
   5   7  -2    7.60    7.60
   5   7  -2   22.50    9.50
  -5   7   2    9.90    5.30
   3  -7  -2  430.76   14.30
  -3  -7   2  459.15   17.30
  -3  -7   2  420.46   20.00
   3   7  -2  422.36   18.80
   3   7  -2  430.56   20.10
  -3   7   2  427.16   14.30
  -1  -7   2 1771.62   43.50
  -1  -7   2 1742.53   43.50
  -1  -7   2 1788.82   42.20
   1  -7  -2 1805.92   41.10
   1  -7  -2 1756.52   44.00
   1   7  -2 1721.13   43.80
  -1   7   2 1826.32   46.10
   1   7  -2 1807.22   42.70
   1   7  -2 1760.12   43.50
  -1   7   2 1771.52   41.20
  -1  -7  -2   26.60    7.00
   1  -7   2   26.70    3.70
  -1   7  -2   21.80    3.30
   1   7   2   14.80    7.30
  -3  -7  -2   52.29    9.30
  -3   7  -2   50.69    4.90
  -3   7  -2   44.50    4.40
   3   7   2   57.29    8.00
   3   7   2   51.59   10.00
  -5  -7  -2  159.68   16.50
   5   7   2  119.49   16.20
   5   7   2  118.19   12.20
  -7  -7  -2  228.38   22.50
  -7   7  -2  258.47   15.70
   7   7   2  244.38   25.80
   7   7   2  238.28   19.20
  -9  -7  -2   34.70   14.90
   9   7   2    8.90   13.30
   9   7   2   17.20   11.70
 -10  -8   2   31.90   17.10
  10   8  -2    5.30   11.70
  -8  -8   2   26.40   12.90
  -8  -8   2   31.90   10.40
   8   8  -2   31.40   14.20
   8   8  -2   30.80   11.60
  -6  -8   2  309.77   22.60
  -6  -8   2  316.27   18.70
  -6   8   2  327.07   16.40
   6   8  -2  357.96   21.90
   6   8  -2  326.47   23.70
  -4  -8   2   70.29   11.50
  -4  -8   2   89.39   10.00
   4   8  -2   93.79   11.90
  -4   8   2   95.29    8.10
   4   8  -2   84.69   12.90
  -2  -8   2  146.59   11.60
   2  -8  -2  113.29    7.10
  -2  -8   2  150.58   12.20
   2  -8  -2  116.49   10.60
   2   8  -2  132.39   10.20
  -2   8   2  117.89    7.60
   2   8  -2  133.89   11.80
   0  -8   2  118.89    7.00
   0  -8  -2  133.49   11.60
   0  -8   2  105.19    7.80
   0  -8   2  110.49   10.50
   0  -8  -2  122.49    9.20
   0   8   2  121.79   11.80
   0   8  -2  116.09   10.10
   0   8  -2  115.59    7.20
  -2  -8  -2 1652.53   44.80
   2   8   2 1629.14   45.90
   2   8   2 1650.83   42.90
  -2   8  -2 1590.54   33.70
  -4  -8  -2  308.67   18.70
  -4   8  -2  311.77   10.90
  -4   8  -2  309.67   12.30
   4   8   2  292.27   19.90
   4   8   2  262.17   15.80
  -6  -8  -2   65.79   13.00
  -6   8  -2   91.69    9.00
   6   8   2   95.79   13.00
   6   8   2   82.69   15.50
  -8  -8  -2   31.70   13.20
   8   8   2   34.70   11.20
   8   8   2   63.99   16.60
 -10  -8  -2   34.30   16.40
  10   8   2   37.00   13.50
  10   8   2   71.09   20.10
  -9  -9   2    5.50   12.50
   9   9  -2   14.90   11.90
   9   9  -2    2.50   12.20
  -7  -9   2   23.60    9.80
  -7  -9   2   30.20   13.40
   7   9  -2   21.60   10.70
   7   9  -2   14.60   11.90
  -5  -9   2   14.30    7.70
  -5  -9   2   17.20    7.90
   5   9  -2   15.30    8.50
  -5   9   2   12.00    5.20
   5   9  -2   13.50    9.80
   3  -9  -2  319.87   11.30
  -3  -9   2  346.47   17.30
  -3  -9   2  303.67   17.60
   3   9  -2  251.97   16.20
   3   9  -2  307.37   17.80
  -3   9   2  318.57   11.80
  -1  -9   2 1409.36   37.40
   1  -9  -2 1480.65   39.90
  -1  -9   2 1385.46   38.90
  -1  -9   2 1396.06   36.40
   1  -9  -2 1456.15   34.90
   1   9  -2 1478.45   39.50
   1   9  -2 1458.45   37.20
  -1  -9  -2   55.19    9.30
   1  -9   2   38.70    4.10
   1   9   2   45.70    9.30
  -1   9  -2   50.19    3.50
  -3  -9  -2  657.53   26.30
   3   9   2  632.54   24.00
  -3   9  -2  622.84   15.80
   3   9   2  636.44   27.40
  -5  -9  -2  166.98   17.20
   5   9   2  141.19   14.20
  -5   9  -2  141.89    8.00
   5   9   2  103.59   16.10
  -7  -9  -2  149.49   18.80
   7   9   2  138.69   17.00
   7   9   2  143.99   22.00
  -9  -9  -2   67.99   16.60
   9   9   2   48.90   13.50
   9   9   2   67.39   20.40
 -10 -10   2  106.09   25.60
  10  10  -2  130.39   22.30
  -8 -10   2   15.50   10.80
  -8 -10   2   19.80   13.00
   8  10  -2    5.60   13.00
   8  10  -2   -0.40    9.60
  -6 -10   2  113.09   16.40
  -6 -10   2  116.29   14.50
   6  10  -2  126.89   16.40
  -6  10   2  102.99   11.30
   6  10  -2  131.89   19.00
  -4 -10   2  143.29   15.40
  -4 -10   2  113.39   12.50
   4  10  -2  131.39   13.90
   4  10  -2  111.29   14.80
  -4  10   2  130.99    8.30
  -2 -10   2  498.65   21.30
  -2 -10   2  545.75   21.60
   2 -10  -2  517.45   21.60
   2 -10  -2  548.75   16.00
   2  10  -2  544.25   21.60
   2  10  -2  543.15   22.10
   0 -10  -2 1359.06   39.20
   0 -10   2 1349.27   33.20
   0 -10   2 1359.56   32.90
   0 -10   2 1309.77   38.20
   0 -10  -2 1335.67   35.10
   0  10   2 1293.37   38.50
   0  10  -2 1297.97   37.50
   0  10  -2 1336.77   32.50
  -2 -10  -2  431.56   21.00
   2  10   2  412.56   20.90
   2  10   2  374.26   18.70
  -4 -10  -2   -2.00    7.70
  -4  10  -2    3.50    3.20
   4  10   2    0.30    6.60
   4  10   2    0.40    8.40
  -6 -10  -2  488.55   28.40
   6  10   2  525.45   25.90
   6  10   2  499.55   30.60
  -8 -10  -2  296.47   27.80
   8  10   2  268.87   21.80
   8  10   2  283.37   30.90
 -10 -10  -2   11.90   14.80
  10  10   2  -12.50   10.30
  -9 -11   2   39.80   16.00
   9  11  -2   23.00   16.10
   9  11  -2   20.80   14.10
  -7 -11   2    3.50    9.30
  -7 -11   2   -3.90   10.50
   7  11  -2   -9.00    9.30
   7  11  -2   15.00   12.70
  -5 -11   2  169.28   16.20
  -5 -11   2  159.08   17.80
   5  11  -2  167.28   19.60
   5  11  -2  129.99   15.70
  -5  11   2  162.68    9.50
   3 -11  -2  114.39    6.10
  -3 -11   2  120.89   12.80
  -3 -11   2   98.79   12.50
   3  11  -2   87.79   12.40
   3  11  -2  105.09   12.80
  -1 -11   2   37.30    6.60
  -1 -11   2   32.20    8.40
   1 -11  -2   32.10    5.50
   1 -11  -2   37.10    8.70
  -1  11   2   56.09   10.30
   1  11  -2   36.40    7.00
   1  11  -2   27.30    8.20
   1 -11   2  150.58    7.20
  -1 -11  -2  142.69   14.70
   1  11   2  172.68   15.50
  -1  11  -2  151.18    6.80
  -3 -11  -2   54.29   11.20
   3  11   2   53.49   10.00
   3  11   2   66.09   12.20
  -3  11  -2   62.89    3.30
  -3  11  -2   56.39    3.40
  -5 -11  -2  156.38   17.90
   5  11   2  150.48   15.80
   5  11   2  173.18   20.90
  -7 -11  -2   85.99   16.30
   7  11   2   63.69   17.40
   7  11   2   72.69   13.60
  -9 -11  -2    9.10   14.10
   9  11   2   19.40   11.60
   9  11   2    8.50   15.30
  -8 -12   2   51.99   15.80
  -8 -12   2   57.09   14.60
   8  12  -2   48.60   15.00
   8  12  -2   60.19   17.80
  -6 -12   2    9.50   10.20
  -6 -12   2   -9.70    8.50
   6  12  -2   22.70   10.60
   6  12  -2   18.10   12.10
  -4 -12   2   16.80    9.40
  -4 -12   2   -0.80    7.50
   4  12  -2   11.10    8.90
   4  12  -2   -1.90    9.20
  -4  12   2    4.50    2.80
  -2 -12   2 1785.72   48.30
   2 -12  -2 1757.42   40.10
  -2 -12   2 1776.52   49.30
   2 -12  -2 1732.53   49.50
   2  12  -2 1669.03   49.30
   2  12  -2 1716.43   47.80
   0 -12   2  130.59   10.40
   0 -12  -2  159.78   15.20
   0 -12   2  152.48    9.50
   0 -12   2  165.58   15.10
   0  12  -2  140.19    9.20
   0  12  -2  124.29   13.30
   0  12   2  138.49   13.80
  -2 -12  -2  113.89   14.40
   2  12   2   94.39   13.30
   2  12   2   86.79   11.90
  -2  12  -2  100.09    3.90
  -2  12  -2  104.99    3.90
  -4 -12  -2  469.15   25.50
   4  12   2  462.85   23.30
   4  12   2  421.76   25.80
  -6 -12  -2    2.30   10.40
   6  12   2   15.40   12.50
   6  12   2    7.10    9.30
  -8 -12  -2   83.69   18.70
   8  12   2   90.49   17.20
   8  12   2   73.99   19.80
  -9 -13   2    8.90   14.10
   9  13  -2   14.10   12.40
   9  13  -2    9.00   15.10
  -7 -13   2   60.39   14.80
  -7 -13   2   85.29   15.60
   7  13  -2   80.69   16.30
   7  13  -2   88.89   19.10
  -5 -13   2   17.50    9.80
  -5 -13   2   24.90   10.60
   5  13  -2   28.60   12.20
   5  13  -2   19.60   10.50
  -3 -13   2   89.49   12.60
  -3 -13   2   87.09   12.40
   3  13  -2   91.89   13.40
   3  13  -2   78.49   12.80
  -1 -13   2    5.70    7.60
  -1 -13   2    6.60    4.90
   1 -13  -2   -3.10    7.20
   1 -13  -2   -6.10    3.70
   1  13  -2    6.40    7.50
   1  13  -2    0.70    5.30
  -1  13   2   -0.90    7.10
   1 -13   2   25.00    9.10
   1 -13   2    8.70    3.10
  -1 -13  -2   12.50    9.10
   1  13   2    4.30    8.20
   1  13   2   30.10    9.40
  -1  13  -2   13.20    3.80
  -3 -13  -2   96.09   14.80
   3  13   2  100.69   13.60
   3  13   2   77.69   13.90
  -5 -13  -2   11.60   10.50
   5  13   2   -2.40   10.70
   5  13   2    4.40    8.90
  -7 -13  -2   -2.30   11.10
   7  13   2  -10.40   11.50
   7  13   2   -1.60    9.00
  -9 -13  -2   -3.20   13.10
   9  13   2    7.60   15.10
   9  13   2   15.50   11.30
  -8 -14   2   23.40   13.80
  -8 -14   2   34.80   15.20
   8  14  -2   47.60   15.10
   8  14  -2   19.10   15.90
  -6 -14   2   21.50   12.00
  -6 -14   2   -3.30    9.10
   6  14  -2    6.90    9.20
   6  14  -2   -0.40   12.50
  -4 -14   2   29.50   10.80
  -4 -14   2   48.00   11.50
   4  14  -2   24.90   10.90
   4  14  -2   45.70   11.60
  -2 -14   2  435.46   20.80
  -2 -14   2  436.86   23.00
   2 -14  -2  445.96   14.10
   2 -14  -2  448.96   24.40
   2  14  -2  436.36   23.40
   2  14  -2  395.26   20.90
  -2  14   2  431.16   22.60
   0 -14  -2   15.20    9.30
   0 -14   2   10.80    8.90
   0 -14   2   14.00    4.90
   0  14  -2   19.20    8.50
   0  14  -2   16.90    5.40
   0  14   2    4.00    8.00
  -2 -14  -2   43.20   11.50
   2  14   2   34.80   11.00
  -2  14  -2   52.29    3.90
   2  14   2   29.40   10.00
  -4 -14  -2    4.70   10.10
   4  14   2    2.30    8.60
   4  14   2   -3.20    9.50
  -6 -14  -2   58.19   15.50
   6  14   2   48.30   12.90
   6  14   2   68.49   17.70
  -8 -14  -2   -8.50   11.80
   8  14   2   16.00   14.30
   8  14   2  -10.50   10.90
   9  15  -2   99.99   23.80
  -7 -15   2   21.70   13.70
  -7 -15   2   52.39   14.40
   7  15  -2   18.20   14.00
   7  15  -2   36.70   12.90
  -5 -15   2  494.25   28.80
  -5 -15   2  498.95   27.10
   5  15  -2  509.85   28.90
   5  15  -2  537.75   31.20
  -3 -15   2  241.48   19.30
  -3 -15   2  238.38   17.90
   3  15  -2  200.48   17.80
   3  15  -2  245.68   21.40
   1 -15  -2  774.72   32.10
  -1 -15   2  714.53   31.10
  -1 -15   2  758.32   26.10
   1  15  -2  720.53   26.00
   1  15  -2  661.03   28.80
  -1  15   2  734.83   29.30
   1 -15   2  785.72   20.30
  -1 -15  -2  788.22   33.30
   1 -15   2  701.93   31.60
   1  15   2  842.12   32.00
  -1  15  -2  745.13   21.80
   1  15   2  790.72   31.70
  -3 -15  -2   11.60   11.30
   3  15   2   17.10    9.60
   3  15   2   -1.40    9.30
  -5 -15  -2  154.18   20.10
   5  15   2  137.79   21.40
   5  15   2  152.08   18.30
  -7 -15  -2  398.86   30.30
   7  15   2  461.65   28.30
   7  15   2  430.16   34.20
  -9 -15  -2   67.79   19.50
   9  15   2   68.49   16.40
  -8 -16   2   82.99   19.40
   8  16  -2   58.69   16.70
   8  16  -2   44.50   18.30
  -6 -16   2   17.70   11.70
  -6 -16   2   13.30   12.20
   6  16  -2   -6.60   11.60
   6  16  -2    2.50   10.50
  -4 -16   2   79.29   14.60
  -4 -16   2   58.69   12.80
   4  16  -2   58.39   13.70
   4  16  -2   78.39   14.70
   2 -16  -2   23.90   10.30
  -2 -16   2   31.00   10.80
  -2 -16   2   22.40    7.70
   2  16  -2   17.80    8.50
  -2  16   2   15.70    9.30
   2  16  -2   18.50    9.70
   0 -16  -2   30.60   10.90
   0 -16   2   23.30    5.90
   0 -16   2   31.90   10.90
   0  16  -2   32.30    6.80
   0  16   2   36.50    9.90
   0  16  -2   24.50   10.40
  -2 -16  -2   -0.30    9.70
   2  16   2   10.20    9.70
   2  16   2    4.30   10.00
  -4 -16  -2  205.48   22.70
   4  16   2  238.28   24.90
   4  16   2  206.38   20.60
  -6 -16  -2   -0.60   12.10
   6  16   2    7.10   13.00
   6  16   2   -1.90    9.90
  -8 -16  -2    3.50   14.30
   8  16   2   -4.20   10.50
   8  16   2   21.70   16.10
  -7 -17   2   -2.00   13.30
  -7 -17   2   16.90   12.90
   7  17  -2    0.30   11.60
   7  17  -2   -4.30   12.90
  -5 -17   2  126.89   18.50
  -5 -17   2  149.99   19.40
   5  17  -2  166.18   22.00
   5  17  -2  173.08   21.30
  -3 -17   2  124.79   16.90
  -3 -17   2  130.39   15.50
   3  17  -2  137.29   17.70
  -3  17   2  108.09   14.80
   3  17  -2  142.49   18.00
  -1 -17   2   36.20   12.00
   1 -17  -2   18.60   10.20
  -1 -17   2   40.40    8.30
  -1  17   2   43.10   10.00
   1  17  -2   44.60    9.10
   1  17  -2   47.50   12.60
   1 -17   2  104.79    7.40
  -1 -17  -2  105.49   16.40
   1 -17   2   95.39   15.20
   1  17   2  114.29   16.20
  -1  17  -2  112.39   11.30
   1  17   2  121.59   15.40
  -3 -17  -2   42.20   13.80
   3  17   2   56.69   13.20
   3  17   2   57.49   13.90
  -5 -17  -2   -1.90   12.50
   5  17   2    6.80   10.00
   5  17   2   -1.30   13.50
  -7 -17  -2  -16.20   13.10
   7  17   2  -19.70   11.70
   7  17   2   11.30   12.10
  -8 -18   2   12.40   14.40
   8  18  -2   18.00   16.60
   8  18  -2   16.90   16.00
  -6 -18   2   58.59   15.40
  -6 -18   2   56.19   15.20
   6  18  -2   44.30   15.70
   6  18  -2   44.20   16.20
  -4 -18   2   92.49   16.80
  -4 -18   2  101.69   16.00
   4  18  -2   94.79   16.90
   4  18  -2   90.29   16.20
  -2 -18   2   48.30   10.00
  -2 -18   2   44.70   12.80
   2 -18  -2   60.39   13.80
   2  18  -2   39.30   12.80
  -2  18   2   42.70   10.80
   2  18  -2   55.29   11.70
   0 -18  -2  179.18   20.10
   0 -18   2  201.68   11.90
   0 -18   2  198.38   21.30
   0  18  -2  185.68   13.20
   0  18   2  192.88   19.30
   0  18  -2  200.48   20.40
  -2 -18  -2   43.00   14.10
   2  18   2   43.00   12.80
   2  18   2   39.80   12.50
  -4 -18  -2   -5.10   12.10
   4  18   2   -8.30    9.10
   4  18   2    6.70   11.90
  -6 -18  -2   81.89   20.10
   6  18   2   97.09   21.10
   6  18   2   90.39   17.60
  -8 -18  -2    2.00   16.80
   8  18   2   46.10   17.00
  -7 -19   2  115.59   22.00
  -7 -19   2  142.79   21.40
   7  19  -2   98.69   21.30
   7  19  -2   94.59   19.10
  -5 -19   2  133.99   20.60
  -5 -19   2  139.79   19.90
   5  19  -2  122.59   19.30
   5  19  -2  113.59   19.30
  -3 -19   2   23.00   11.40
  -3 -19   2    9.90    9.70
   3  19  -2   12.60   11.00
   3  19  -2   26.30   11.40
  -3  19   2   14.70    8.90
   1 -19  -2   31.80   12.20
  -1 -19   2   42.10    8.30
  -1 -19   2   21.30   11.60
   1  19  -2   38.90    9.40
   1  19  -2   38.10   13.10
  -1  19   2   38.90   10.20
  -1 -19  -2   60.89   15.40
   1  19   2   63.39   15.10
  -1  19  -2   72.79   15.20
   1  19   2   70.59   14.30
  -3 -19  -2  129.89   20.10
   3  19   2   94.09   16.60
   3  19   2  117.89   18.60
  -5 -19  -2   31.40   15.60
   5  19   2   28.80   13.00
   5  19   2   10.40   13.40
  -7 -19  -2  -18.40   14.00
   7  19   2   -3.60   15.50
   7  19   2   -3.00   12.00
  -6 -20   2   -9.90   12.90
  -6 -20   2   11.50   13.50
   6  20  -2   22.10   15.30
   6  20  -2  -15.70   11.00
  -4 -20   2   34.90   13.30
  -4 -20   2   42.70   13.20
   4  20  -2   29.80   13.30
   4  20  -2   33.10   13.60
  -2 -20   2   18.80   12.00
   2 -20  -2   20.20   11.90
  -2 -20   2   23.60    8.70
   2  20  -2   11.80   11.40
   2  20  -2   19.10    9.90
  -2  20   2   37.30   10.20
   0 -20   2  189.58   21.90
   0 -20  -2  183.88   22.10
   0  20   2  178.08   22.40
   0  20  -2  205.58   22.30
   0  20   2  165.58   18.30
  -2 -20  -2   18.30   12.90
   2  20   2    0.90   10.10
   2  20   2   -2.90    9.50
  -4 -20  -2    0.20   13.10
   4  20   2   -3.10   10.20
   4  20   2   -6.00   11.30
  -6 -20  -2   45.60   18.40
   6  20   2   59.89   18.40
   6  20   2   38.90   15.10
  -7 -21   2   38.80   16.60
  -7 -21   2  -11.60   13.40
   7  21  -2    7.30   15.00
  -5 -21   2    9.10   13.30
  -5 -21   2   28.20   13.60
   5  21  -2   10.80   12.70
   5  21  -2    1.00   12.20
  -3 -21   2   24.40   10.80
  -3 -21   2   18.80   13.40
   3  21  -2   18.20   11.50
   3  21  -2   -0.20   11.40
   1 -21  -2   23.60   12.30
  -1 -21   2   31.40   12.70
  -1  21   2   13.50    9.50
   1  21  -2   27.70   12.40
  -1 -21  -2   45.10   14.60
   1  21   2   49.50   14.50
   1  21   2   69.09   14.90
  -1  21  -2   60.69   15.80
  -3 -21  -2   66.79   17.50
   3  21   2   58.69   15.60
   3  21   2   42.80   14.40
  -5 -21  -2    8.00   16.10
   5  21   2   16.20   15.60
   5  21   2   40.40   14.80
  -6 -22   2  224.28   26.70
  -6 -22   2  245.48   27.50
   6  22  -2  195.58   26.40
   6  22  -2  207.88   27.30
  -4 -22   2   22.00   12.70
  -4 -22   2   17.40   11.50
   4  22  -2   21.20   13.50
   4  22  -2   16.40   12.60
  -2 -22   2   18.20   11.00
   2 -22  -2   26.10   14.10
  -2 -22   2   16.90   12.70
   2  22  -2   14.00   12.90
   0 -22   2   22.90   13.60
   0 -22  -2   19.00   12.90
   0  22  -2   15.90   12.40
   0  22   2   27.20   11.30
   0  22   2   19.70   11.50
  -2 -22  -2  123.69   20.60
  -2  22  -2   98.89   18.90
   2  22   2  102.49   18.10
   2  22   2  134.29   19.00
  -4 -22  -2   21.40   15.60
   4  22   2   10.00   13.40
   4  22   2    8.70   12.80
  -6 -22  -2    4.30   17.00
   6  22   2   14.80   14.30
   6  22   2   23.80   17.50
  -5 -23   2   55.79   15.30
  -5 -23   2   29.30   14.20
   5  23  -2   25.00   15.30
   5  23  -2   30.40   16.50
  -3 -23   2   33.20   14.80
  -3 -23   2   37.70   14.40
   3  23  -2   47.30   15.50
   1 -23  -2   48.80   15.30
  -1 -23   2   56.89   17.00
   1  23  -2   41.40   14.90
  -1 -23  -2  198.68   24.90
   1  23   2  205.68   22.90
  -1  23  -2  176.18   23.20
   1  23   2  183.98   23.90
  -3 -23  -2   21.90   14.60
   3  23   2    8.90   12.90
   3  23   2   12.10   12.50
  -5 -23  -2   46.30   19.00
   5  23   2   93.79   22.10
   5  23   2   84.39   18.70
  -4 -24   2   50.89   16.60
   4  24  -2   21.80   13.70
  -2 -24   2    8.30   12.40
   2  24  -2  -14.20   11.00
   0 -24   2   41.90   15.10
   0 -24  -2   63.69   16.00
   0  24  -2   42.00   15.50
   0  24   2   51.79   17.10
  -2 -24  -2  222.08   26.90
  -2  24  -2  164.98   23.90
   2  24   2  250.07   26.60
   2  24   2  168.28   23.70
  -4 -24  -2   37.70   18.00
   4  24   2   87.29   21.50
   4  24   2   74.89   18.60
  -3 -25   2   25.60   14.30
   3  25  -2   25.70   15.00
  -1 -25   2   67.59   17.50
   1 -25  -2   42.70   16.10
  -1  25   2   56.59   19.00
   1  25  -2   82.09   18.40
  -1 -25  -2   11.70   15.20
   1  25   2    4.60   13.30
  -1  25  -2   -6.40   14.20
  -3 -25  -2  205.38   26.70
   3  25   2  161.98   23.40
  -3  25  -2  105.39   23.80
   3  25   2  159.08   25.00
  -2 -26   2  -12.80   13.50
   2  26  -2   -4.20   12.70
   0 -26  -2   16.10   15.20
   0  26  -2   41.50   16.40
   0  26   2   30.30   17.00
  -2 -26  -2   27.60   15.80
  -2  26  -2   14.00   15.30
   2  26   2    6.70   12.60
   4  26   2   15.40   16.10
  -1  27  -2  101.59   21.00
 -10   0   3  -11.00   10.90
  -8   0   3   -0.50    7.40
   8   0  -3   -5.40    8.80
  -8   0   3   -3.50    8.90
  -6   0   3    6.70    5.40
   6   0  -3    0.50    5.70
  -6   0   3   -0.50    7.30
  -4   0   3    6.50    3.40
   4   0  -3    3.70    6.20
  -4   0   3    1.80    5.90
   2   0  -3   -5.00    4.50
  -2   0   3   -1.40    5.20
  -2   0   3    3.10    4.50
   2   0  -3    3.60    4.00
   0   0   3    6.60    5.00
   0   0  -3    3.50    4.50
   0   0   3    0.90    2.20
  -2   0  -3   -9.50    3.90
   2   0   3   -0.10    1.90
  -2   0  -3   -0.90    2.00
   2   0   3   -3.60    4.30
  -2   0  -3   -1.80    4.30
  -4   0  -3    1.90    3.60
   4   0   3    3.60    3.80
   4   0   3   -2.50    5.70
   6   0   3    0.10    8.20
   6   0   3   -1.20    5.80
   8   0   3    3.10    9.90
  -8   0  -3    4.90   10.80
 -10   0  -3    8.70   13.00
  10   0   3    4.40   11.70
 -11  -1   3   24.60   15.40
  -9  -1   3  144.29   19.70
  -9   1   3  108.39   18.40
   9   1  -3  105.29   17.50
  -7  -1   3  159.18   12.90
   7  -1  -3  161.28   17.30
  -7  -1   3  132.09   16.90
  -7   1   3  156.08   13.60
   7   1  -3  118.19   15.50
  -7   1   3  128.89   15.60
   5  -1  -3    7.90    7.10
  -5  -1   3   13.00    8.00
  -5  -1   3   17.40    5.10
   5   1  -3    9.30    7.30
  -5   1   3   10.70    6.80
  -3  -1   3   15.40    3.00
   3  -1  -3   20.80    6.40
  -3  -1   3   18.70    7.00
   3   1  -3   14.40    6.20
  -3   1   3   15.00    5.90
  -1  -1   3  198.38   11.20
   1  -1  -3  176.78    5.80
  -1  -1   3  179.68    8.20
   1  -1  -3  176.68    9.20
   1  -1  -3  189.08    9.50
  -1   1   3  180.78   10.80
   1   1  -3  173.48    5.70
  -1   1   3  170.68    8.60
   1   1  -3  189.58    9.10
   1   1  -3  167.78   10.30
   1  -1   3 2209.68   48.90
  -1  -1  -3 2166.58   50.69
   1  -1   3 2188.28   50.09
   1   1   3 2173.18   50.99
   1   1   3 2117.89   50.59
  -1   1  -3 2191.88   49.99
   1   1   3 2169.48   44.60
  -3  -1  -3  820.62   21.40
   3  -1   3  831.82   25.00
   3  -1   3  842.82   21.10
   3   1   3  819.52   26.60
  -3   1  -3  816.92   21.00
   3   1   3  829.72   21.60
  -3   1  -3  839.42   25.10
   5  -1   3   31.90    8.40
   5  -1   3   30.60    6.30
  -5  -1  -3   30.00    9.80
   5   1   3   20.60    6.00
   5   1   3   16.70    8.00
   7  -1   3  228.18   18.60
  -7  -1  -3  208.38   21.60
   7   1   3  186.18   15.90
   7   1   3  213.48   21.30
   9  -1   3  102.09   18.20
  -9  -1  -3   86.69   18.80
  -9   1  -3   80.09   18.00
   9   1   3   61.09   16.10
 -10  -2   3   50.79   16.30
 -10   2   3   44.10   13.80
  10   2  -3   30.90   13.80
  -8  -2   3  167.68   20.80
  -8  -2   3  196.98   19.90
   8   2  -3  186.18   19.60
  -8   2   3  190.98   20.30
  -8   2   3  188.38   16.50
  -6  -2   3  201.58   18.90
  -6  -2   3  163.68   11.80
   6  -2  -3  176.78   17.20
   6   2  -3  211.28   16.70
  -6   2   3  192.68   15.20
   4  -2  -3  474.65   20.60
  -4  -2   3  460.15   21.60
  -4  -2   3  478.15   15.20
   4   2  -3  467.55   20.10
  -4   2   3  498.35   20.30
   2  -2  -3   10.00    5.00
  -2  -2   3   22.00    5.40
  -2  -2   3   15.90    2.40
  -2  -2   3   14.20    6.20
   2  -2  -3   12.40    4.60
  -2  -2   3   11.50    4.80
  -2   2   3   12.00    2.70
  -2   2   3    9.00    5.10
   2   2  -3   15.00    5.40
   2   2  -3   12.00    2.30
  -2   2   3    9.50    4.70
   0  -2   3   50.19    4.10
   0  -2  -3   42.00    6.70
   0  -2   3   63.29    6.90
   0  -2  -3   58.49    5.70
   0   2   3   46.70    5.20
   0   2  -3   53.79    4.20
   0   2   3   59.59    7.40
   0   2  -3   50.19    6.40
  -2  -2  -3  159.98   11.30
  -2  -2  -3  145.89   10.90
   2  -2   3  141.69    8.50
  -2   2  -3  135.49    9.00
  -2   2  -3  136.79    9.50
   2   2   3  141.09   11.00
  -2   2  -3  149.39    5.80
   2   2   3  145.29    6.80
   4  -2   3    6.80    5.20
  -4  -2  -3   -0.70    6.50
   4   2   3   -1.10    6.40
   4   2   3    1.50    4.10
  -4   2  -3    0.80    3.70
  -6  -2  -3    9.70    9.60
   6  -2   3   -5.60    7.20
   6   2   3    2.00    8.70
   6   2   3    9.40    6.50
  -8  -2  -3   79.79   16.30
   8  -2   3   46.60   12.80
  -8   2  -3   75.99   17.10
   8   2   3   39.10   10.80
   8   2   3   67.99   15.40
 -10  -2  -3   60.59   17.20
  10   2   3   59.69   18.20
 -10   2  -3   70.69   17.90
  -9  -3   3   99.89   18.80
  -9   3   3   78.99   14.50
   9   3  -3   86.29   16.20
  -7  -3   3  381.96   25.40
  -7  -3   3  354.66   18.20
   7   3  -3  383.76   23.50
  -7   3   3  383.16   21.60
  -5  -3   3  103.69    9.00
  -5  -3   3   82.69   12.70
  -5   3   3  110.79   11.80
   5   3  -3  107.39   14.50
   5   3  -3   89.39   11.80
  -3  -3   3   51.99    9.00
  -3  -3   3   45.00    4.80
  -3   3   3   49.70    7.10
  -3   3   3   39.50    4.80
   3   3  -3   37.30    7.40
   3   3  -3   50.19    9.00
   1  -3  -3  190.48    8.50
  -1  -3   3  185.88    8.70
  -1  -3   3  185.58   10.00
   1  -3  -3  186.38   10.40
  -1  -3   3  163.08   10.60
   1   3  -3  188.18   10.80
   1   3  -3  190.18    9.30
   1   3  -3  208.08    8.00
  -1   3   3  196.38   10.90
  -1   3   3  176.58    8.00
  -1  -3  -3   86.59    8.30
   1  -3   3   86.69    7.30
   1  -3   3   94.89    6.20
  -1  -3  -3   94.89    8.90
  -1   3  -3   86.69    7.60
   1   3   3   99.69   10.00
   1   3   3   86.39    8.10
   3  -3   3    1.30    4.00
  -3  -3  -3   10.20    6.80
  -3  -3  -3   -3.50    3.30
  -3   3  -3   -3.40    3.30
  -3   3  -3   -1.70    3.10
   3   3   3   -2.00    5.90
  -3   3  -3    2.00    4.00
   3   3   3   -4.70    3.20
   5  -3   3  244.28   15.20
  -5  -3  -3  238.38   18.10
   5   3   3  265.27   14.00
   5   3   3  259.67   18.30
   7  -3   3   22.60   10.20
  -7  -3  -3   28.60   12.50
   7   3   3   41.90   13.50
   7   3   3   41.10    9.90
  -9  -3  -3   31.30   14.50
  -9   3  -3   32.70   14.00
   9   3   3   15.00   10.80
   9   3   3   14.60   14.10
 -10  -4   3  108.49   21.00
  10   4  -3   80.39   18.10
  -8  -4   3  435.46   29.70
  -8  -4   3  464.65   31.70
   8   4  -3  421.76   26.40
  -8   4   3  499.15   23.10
  -8   4   3  408.16   23.30
  -6  -4   3  654.73   30.50
  -6  -4   3  646.44   23.30
  -6   4   3  635.44   25.50
   6   4  -3  624.54   28.00
   6   4  -3  689.03   32.10
  -4  -4   3   62.89    6.60
  -4  -4   3   57.39   10.60
   4   4  -3   75.19   11.30
  -4   4   3   62.79    8.40
   4   4  -3   66.99    9.60
  -4   4   3   63.89    6.80
   2  -4  -3 2837.82   62.79
   2  -4  -3 2770.22   60.09
  -2  -4   3 2743.43   59.49
  -2  -4   3 2679.03   65.19
  -2   4   3 2766.62   62.79
   2   4  -3 2775.92   63.09
   2   4  -3 2807.92   65.19
   2   4  -3 2811.12   59.59
  -2   4   3 2789.32   59.89
   0  -4   3 9623.44  194.58
   0  -4  -3 9681.33  197.08
   0  -4   3 9581.74  197.48
   0  -4  -3 9737.13  198.68
   0   4  -3 9999.00  195.28
   0   4   3 9585.64  198.88
   0   4  -3 9449.65  196.88
   0   4  -3 9645.33  196.68
   0   4   3 9650.54  196.98
   2  -4   3  868.91   21.30
  -2  -4  -3  885.01   27.10
   2   4   3  885.31   28.50
   2   4   3  896.11   23.30
  -2   4  -3  868.61   23.80
  -4  -4  -3  205.78   15.70
   4  -4   3  249.68   12.80
   4   4   3  243.08   12.10
   4   4   3  236.48   16.50
  -6  -4  -3 1103.69   41.60
   6  -4   3 1070.19   36.10
   6   4   3 1090.59   41.70
   6   4   3 1181.98   35.40
   8  -4   3  250.37   20.70
  -8  -4  -3  231.48   24.30
   8   4   3  259.17   27.00
   8   4   3  249.58   19.30
 -10  -4  -3  207.08   25.60
  10   4   3  185.48   27.20
 -10   4  -3  154.88   24.10
  -9  -5   3   73.39   17.90
  -9   5   3   80.69   14.50
   9   5  -3   51.79   14.10
  -7  -5   3   50.69    9.50
  -7  -5   3   57.49   12.80
   7   5  -3   42.00   13.80
   7   5  -3   40.70   11.10
  -7   5   3   27.10    9.00
  -5  -5   3  289.77   19.60
  -5  -5   3  233.98   12.80
   5   5  -3  233.98   15.50
   5   5  -3  244.48   18.70
  -5   5   3  216.88   13.50
  -3  -5   3  427.66   20.40
   3  -5  -3  434.86   16.90
  -3  -5   3  459.75   15.60
   3   5  -3  456.85   18.80
  -3   5   3  455.15   15.80
   3   5  -3  461.35   15.00
   3   5  -3  465.75   20.40
  -3   5   3  485.15   17.50
  -1  -5   3   90.49    7.50
   1  -5  -3   93.99    8.50
  -1  -5   3   89.89    7.70
  -1  -5   3  101.39    9.10
   1  -5  -3   91.89    7.90
  -1  -5   3   94.89    7.70
   1   5  -3   88.39    7.40
  -1   5   3   97.19    8.90
  -1   5   3   97.29    7.90
   1   5  -3   81.79    7.70
   1   5  -3   90.69    8.50
  -1  -5  -3  356.76   15.60
   1  -5   3  375.36   13.10
   1   5   3  353.56   17.20
  -1   5  -3  358.66   12.70
   3  -5   3  371.16   12.60
  -3  -5  -3  381.96   18.50
  -3   5  -3  380.86   12.90
  -3   5  -3  370.56   13.40
  -3   5  -3  344.27   13.90
   3   5   3  368.06   14.30
   3   5   3  415.06   20.20
  -5  -5  -3  196.38   18.30
   5  -5   3  193.78   12.60
   5   5   3  210.38   13.80
   5   5   3  196.18   17.50
  -7  -5  -3   77.49   16.30
   7  -5   3   61.39   11.30
   7   5   3   57.69   10.70
   7   5   3   82.19   17.10
  -9  -5  -3   42.60   15.60
   9   5   3   20.50   14.00
   9   5   3    5.40    9.50
 -10  -6   3   52.29   17.50
  10   6  -3    2.80   12.90
  -8  -6   3   35.90   13.70
  -8   6   3    1.60    7.50
   8   6  -3   36.90   12.20
   8   6  -3   30.80   13.70
  -6  -6   3  235.28   14.80
  -6  -6   3  232.88   20.00
   6   6  -3  241.18   20.60
   6   6  -3  203.58   18.70
  -6   6   3  244.58   15.30
  -4  -6   3  253.67   12.50
  -4  -6   3  230.18   17.00
  -4   6   3  242.28   13.10
   4   6  -3  303.57   18.60
   4   6  -3  250.27   15.90
  -2  -6   3   46.90    6.40
   2  -6  -3   43.50    6.30
   2  -6  -3   41.60    6.60
  -2  -6   3   53.59    7.80
   2   6  -3   53.69    8.50
  -2   6   3   58.09    7.20
   2   6  -3   61.69    8.20
  -2   6   3   48.40    6.70
   2   6  -3   53.39    6.30
   0  -6   3 1264.47   29.40
   0  -6  -3 1263.97   34.00
   0  -6  -3 1332.77   34.20
   0  -6   3 1307.47   32.70
   0   6  -3 1304.87   32.60
   0   6  -3 1295.77   32.30
   0   6   3 1302.77   34.50
   0   6   3 1264.97   33.60
   0   6  -3 1296.77   33.70
  -2  -6  -3  159.88   12.50
   2  -6   3  132.69    8.20
   2   6   3  137.99    9.50
   2   6   3  154.68   14.20
  -2   6  -3  149.88    8.20
   4  -6   3  542.15   17.80
  -4  -6  -3  561.94   24.70
   4   6   3  533.45   25.50
  -4   6  -3  552.04   17.80
  -4   6  -3  540.45   18.40
   4   6   3  560.84   20.30
  -6  -6  -3  -13.90    8.20
   6   6   3  -13.70    8.20
   6   6   3   -1.50    6.30
  -8  -6  -3   -9.60    9.50
   8   6   3   -5.70    7.60
   8   6   3   -9.60   10.60
 -10  -6  -3   -0.30   13.50
 -10   6  -3   16.30   15.10
  10   6   3   16.90   16.90
  -9  -7   3   22.80   14.60
   9   7  -3    4.80   11.00
  -7  -7   3   12.90   10.60
  -7  -7   3    4.50    7.20
   7   7  -3    3.50    7.20
   7   7  -3   -1.00   10.50
  -7   7   3    3.50    6.90
  -5  -7   3   16.50    6.40
  -5  -7   3   35.00   10.50
  -5   7   3   26.10    6.60
   5   7  -3   13.40    9.40
   5   7  -3   27.20    9.10
  -3  -7   3  340.37   14.60
   3  -7  -3  306.27   13.20
  -3  -7   3  310.77   17.90
   3   7  -3  277.27   16.70
   3   7  -3  309.27   15.60
  -3   7   3  331.07   14.00
  -1  -7   3   31.40    6.50
  -1  -7   3   31.90    6.70
  -1  -7   3   31.70    5.40
   1  -7  -3   26.60    5.90
   1  -7  -3   40.00    7.20
   1   7  -3   33.00    5.90
   1   7  -3   35.40    6.70
   1   7  -3   26.90    6.30
  -1   7   3   22.90    6.10
  -1  -7  -3   88.79   10.00
   1  -7   3   77.79    6.70
  -1   7  -3   75.89    6.60
   1   7   3   81.99   11.10
  -3  -7  -3  226.78   15.60
  -3   7  -3  207.98    9.70
   3   7   3  238.28   12.90
   3   7   3  245.98   17.10
  -3   7  -3  225.48    8.00
  -5  -7  -3   11.60    8.70
   5   7   3    6.90    6.00
   5   7   3    2.70    8.20
  -7  -7  -3    5.20   10.60
   7   7   3   25.90    9.60
   7   7   3   17.70   11.30
  -9  -7  -3   80.09   18.60
   9   7   3   68.79   14.40
   9   7   3   23.00   16.70
 -10  -8   3   29.30   17.90
  10   8  -3   40.00   15.20
  -8  -8   3    5.90   11.50
   8   8  -3   -4.40    9.00
   8   8  -3    1.30   11.90
  -6  -8   3  129.19   17.60
  -6  -8   3  188.58   15.20
  -6   8   3  157.18   13.10
   6   8  -3  169.18   17.80
   6   8  -3  151.58   19.30
  -4  -8   3  117.59   10.90
  -4  -8   3  102.99   13.40
   4   8  -3   90.49   11.90
  -4   8   3   99.69    9.20
   4   8  -3   92.29   13.70
   2  -8  -3   31.90    5.50
  -2  -8   3   36.10    7.80
   2  -8  -3   26.20    6.90
  -2  -8   3   37.60    7.20
   2   8  -3   33.40    7.50
  -2   8   3   29.50    6.00
   2   8  -3   33.80    7.20
   0  -8  -3  172.58   13.00
   0  -8   3  209.38    8.40
   0  -8   3  212.68   10.90
   0   8   3  224.38   15.70
   0   8  -3  193.18   10.20
   0   8  -3  224.98   12.90
   2  -8   3   73.59    5.90
  -2  -8  -3   79.99   11.00
   2   8   3   98.59   12.60
  -2   8  -3   72.39    5.60
   2   8   3   99.79   10.20
  -4  -8  -3   25.40    9.20
   4   8   3   34.80    7.70
  -4   8  -3   22.20    5.10
  -4   8  -3   36.60    4.70
   4   8   3   37.10   10.70
  -6  -8  -3  172.98   19.50
   6   8   3  206.88   16.50
   6   8   3  250.87   24.50
  -8  -8  -3   19.10   12.70
   8   8   3   24.60   11.10
   8   8   3    9.20   12.40
 -10  -8  -3   20.20   15.00
  10   8   3   11.50   15.50
  -9  -9   3   17.50   14.20
   9   9  -3   43.00   16.60
   9   9  -3   26.70   12.90
  -7  -9   3   94.99   17.60
  -7  -9   3  110.79   13.80
   7   9  -3   97.39   16.20
   7   9  -3  151.98   21.30
  -5  -9   3    6.10    6.80
  -5  -9   3    7.10    8.60
   5   9  -3   14.20   10.20
   5   9  -3   -5.90    7.20
  -5   9   3    8.90    5.80
  -3  -9   3   61.49   10.40
  -3  -9   3   53.19    8.70
   3  -9  -3   60.49    6.70
   3   9  -3   60.99   10.00
  -3   9   3   65.79    7.40
   3   9  -3   48.70    9.60
  -1  -9   3  593.84   19.20
  -1  -9   3  576.74   21.90
  -1  -9   3  625.44   21.50
   1  -9  -3  565.04   19.40
   1  -9  -3  626.04   23.30
   1   9  -3  617.74   22.20
   1   9  -3  598.94   19.70
   1  -9   3  329.07   12.10
  -1  -9  -3  308.37   17.30
  -1   9  -3  320.17   11.30
   1   9   3  320.47   18.50
  -3  -9  -3  135.29   14.60
  -3   9  -3  115.29    6.30
   3   9   3  124.49   11.90
   3   9   3  129.09   15.40
  -5  -9  -3    9.50    9.30
   5   9   3   18.20   10.00
   5   9   3   20.60    7.80
  -7  -9  -3  227.18   23.30
   7   9   3  265.07   19.20
   7   9   3  238.08   26.60
  -9  -9  -3   -4.60   13.10
   9   9   3   -5.30   13.20
   9   9   3   -2.20    9.00
  -8 -10   3   -3.50    8.10
   8  10  -3    1.30    9.80
   8  10  -3   16.40   14.10
  -6 -10   3   16.10    8.60
  -6 -10   3   28.70    9.70
   6  10  -3   15.10    8.50
  -6  10   3    8.30    6.40
   6  10  -3   13.70   10.90
  -4 -10   3  140.89   15.80
  -4 -10   3  144.89   13.30
   4  10  -3  150.28   16.30
   4  10  -3  160.58   15.80
  -4  10   3  141.79   10.40
  -2 -10   3  123.29   12.40
   2 -10  -3  123.49    8.90
  -2 -10   3  122.79   11.70
   2 -10  -3  132.29   12.70
  -2  10   3  126.19    9.10
   2  10  -3  129.09   12.90
   2  10  -3  125.99   12.10
   0 -10   3   27.00    5.50
   0 -10   3   39.90    4.90
   0 -10   3   39.00    8.20
   0 -10  -3   42.90    9.10
   0  10   3   50.79   10.40
   0  10  -3   26.00    7.40
   0  10  -3   30.20    4.80
  -2 -10  -3  334.37   19.40
   2  10   3  377.46   18.30
   2  10   3  356.86   20.70
  -4 -10  -3  110.29   15.10
  -4  10  -3  111.59    7.10
   4  10   3  120.39   12.90
  -4  10  -3  136.69    5.50
   4  10   3  137.39   17.50
  -6 -10  -3    1.00    9.70
   6  10   3   -3.90    8.00
   6  10   3    1.30   10.20
  -8 -10  -3   -0.50   12.50
   8  10   3   22.10   10.90
   8  10   3   31.70   15.80
 -10 -10  -3   -4.80   13.80
  -9 -11   3   31.90   15.60
   9  11  -3   28.60   18.00
   9  11  -3   10.20   12.20
  -7 -11   3  258.57   25.90
  -7 -11   3  251.57   21.30
   7  11  -3  233.98   27.40
   7  11  -3  197.88   21.20
  -5 -11   3  457.35   26.10
  -5 -11   3  411.36   21.50
  -5  11   3  451.65   17.40
   5  11  -3  427.36   24.30
   5  11  -3  435.06   26.10
   3 -11  -3 1510.85   37.30
  -3 -11   3 1430.66   45.30
  -3 -11   3 1471.45   42.80
   3  11  -3 1509.55   45.20
  -3  11   3 1537.25   37.50
   3  11  -3 1561.04   45.80
  -1 -11   3  168.38   12.20
   1 -11  -3  187.18   15.60
  -1 -11   3  161.88   14.30
   1  11  -3  172.18   13.70
  -1  11   3  194.08   16.20
   1  11  -3  182.78   11.40
  -1 -11  -3  758.62   29.10
   1 -11   3  744.83   20.60
   1  11   3  744.93   29.50
  -3 -11  -3 1271.87   41.90
   3  11   3 1202.08   43.00
   3  11   3 1260.07   39.40
  -5 -11  -3  752.02   33.70
   5  11   3  764.32   30.70
   5  11   3  762.62   36.40
  -7 -11  -3   55.19   16.00
   7  11   3   74.09   14.00
   7  11   3   66.19   17.10
  -9 -11  -3   21.20   14.80
   9  11   3   34.80   17.20
   9  11   3   25.00   11.50
  -8 -12   3   -3.50   12.00
   8  12  -3    2.10   12.40
   8  12  -3    2.70   10.90
  -6 -12   3   34.80   10.40
  -6 -12   3   38.20   12.80
   6  12  -3   29.00   13.40
   6  12  -3   31.30   11.40
  -4 -12   3   -0.50    7.80
  -4 -12   3   -1.00    7.10
   4  12  -3    0.10    9.00
  -4  12   3   11.90    4.70
   4  12  -3    1.10    8.00
  -2 -12   3  105.99   12.40
   2 -12  -3  127.09    9.10
   2 -12  -3  157.98   14.70
  -2 -12   3  131.59   13.20
   2  12  -3  103.79   12.90
   2  12  -3  148.39   13.60
   0 -12   3   74.39    7.30
   0 -12   3   78.39   11.60
   0 -12  -3   77.89   12.00
   0 -12   3   67.49    7.70
   0  12   3   78.49   12.90
   0  12  -3   93.99   11.50
   0  12  -3   88.29    7.60
  -2 -12  -3   39.10   10.80
   2  12   3   38.10   11.00
   2  12   3   49.70   10.10
  -4 -12  -3   47.20   12.20
   4  12   3   44.90   10.40
   4  12   3   54.69   13.60
  -6 -12  -3   17.80   11.60
   6  12   3   10.20   12.60
   6  12   3   11.10   10.20
  -8 -12  -3   37.50   16.40
   8  12   3   59.79   19.10
   8  12   3   69.39   14.70
  -9 -13   3   38.10   16.50
   9  13  -3   15.10   12.70
   9  13  -3    7.90   17.00
  -7 -13   3  152.18   21.10
  -7 -13   3  124.29   16.90
   7  13  -3  136.19   18.30
   7  13  -3  126.99   22.70
  -5 -13   3  274.97   20.20
  -5 -13   3  270.27   21.60
   5  13  -3  302.17   22.40
   5  13  -3  280.17   22.60
  -3 -13   3    4.10    8.60
   3 -13  -3    6.80    3.60
   3 -13  -3   -4.80    7.90
  -3 -13   3    2.00    7.50
   3  13  -3    9.00    8.50
   3  13  -3    7.30    8.10
  -1 -13   3  179.08   12.90
  -1 -13   3  186.48   16.80
   1 -13  -3  157.48   15.70
   1  13  -3  175.68   12.00
   1  13  -3  161.28   15.20
  -1  13   3  175.98   17.20
  -1 -13  -3   25.50    9.80
   1 -13   3   29.70    4.70
   1  13   3   23.70    9.60
  -3 -13  -3   18.80   10.40
   3  13   3   17.80   10.70
   3  13   3    7.40    8.00
  -5 -13  -3  266.67   24.30
   5  13   3  291.17   24.70
   5  13   3  281.47   20.10
  -7 -13  -3   56.39   15.40
   7  13   3   31.90   15.70
   7  13   3   38.70   12.00
  -9 -13  -3    9.50   14.40
   9  13   3   35.70   14.00
   9  13   3   24.60   17.20
  -8 -14   3   26.50   14.30
   8  14  -3   16.50   15.50
   8  14  -3  -23.30   10.30
  -6 -14   3   -3.50    9.20
  -6 -14   3    6.00    9.40
   6  14  -3  -10.20   11.80
   6  14  -3   11.10   10.20
  -4 -14   3  560.74   26.20
  -4 -14   3  551.84   28.20
   4  14  -3  569.84   29.30
   4  14  -3  523.85   27.80
  -2 -14   3   98.59   13.40
   2 -14  -3  102.09    8.90
  -2 -14   3  120.39   13.50
   2 -14  -3  110.19   14.70
   2  14  -3  107.79   13.40
  -2  14   3  127.79   16.20
   2  14  -3  102.59   12.50
   0 -14   3   52.59    7.30
   0 -14   3   35.20   10.10
   0 -14  -3   20.60    9.90
   0  14   3   35.10   10.70
   0  14  -3   45.10    6.70
   0  14  -3   25.70    9.40
  -2 -14  -3  378.36   23.80
   2  14   3  366.06   24.30
   2  14   3  323.27   20.70
  -4 -14  -3  295.27   23.60
   4  14   3  291.77   24.30
   4  14   3  321.77   21.30
  -6 -14  -3   17.40   12.60
   6  14   3  -10.10   10.90
   6  14   3   21.00   11.50
  -8 -14  -3   -8.40   12.60
   8  14   3   -9.00   10.10
   8  14   3   10.20   16.20
  -7 -15   3    4.70   11.60
  -7 -15   3    2.60   11.90
   7  15  -3    3.40   11.40
   7  15  -3  -23.10   10.90
  -5 -15   3   11.80   10.70
  -5 -15   3   -1.40    8.60
   5  15  -3   -5.30    9.70
   5  15  -3   -5.40    9.20
  -3 -15   3    2.50    7.90
  -3 -15   3    8.30    8.60
   3 -15  -3   10.10    9.70
   3  15  -3   18.90   10.00
   3  15  -3    3.00    8.80
  -1 -15   3   40.50   11.20
  -1 -15   3   52.69    9.00
   1 -15  -3   77.89   13.10
   1  15  -3   67.39   12.20
  -1  15   3   61.89   12.30
   1  15  -3   64.09    9.30
   1 -15   3  350.66   12.60
  -1 -15  -3  368.66   24.00
  -1  15  -3  372.76   21.70
   1  15   3  353.46   22.40
   1  15   3  374.46   23.00
  -1  15  -3  337.27   10.60
  -3 -15  -3   42.00   13.00
   3  15   3   17.10   11.20
   3  15   3   35.20   10.40
  -5 -15  -3   -5.70   11.00
   5  15   3    7.30    9.20
   5  15   3    1.40   11.40
  -7 -15  -3   31.90   14.90
   7  15   3   56.69   18.10
   7  15   3   58.39   13.70
   9  15   3    3.40   12.80
  -8 -16   3   22.30   14.10
   8  16  -3    7.10   12.90
   8  16  -3   17.50   14.70
  -6 -16   3   19.30   12.20
  -6 -16   3   34.10   13.40
   6  16  -3   18.50   11.90
   6  16  -3   31.90   14.40
  -4 -16   3  329.97   23.00
  -4 -16   3  363.96   24.10
   4  16  -3  294.27   23.10
   4  16  -3  327.07   24.40
  -2 -16   3   25.40    9.10
   2 -16  -3   12.80   10.10
  -2 -16   3   31.70   11.70
   2  16  -3   24.80    9.00
   2  16  -3   35.80   11.40
  -2  16   3   39.00   12.00
   0 -16  -3   25.00   11.40
   0 -16   3   15.80    5.30
   0 -16   3    8.30    9.70
   0  16  -3   21.10   10.00
   0  16   3   21.20   10.20
   0  16  -3   12.40    5.60
  -2 -16  -3   42.70   13.00
   2  16   3   23.00   10.20
   2  16   3   21.70   10.90
  -4 -16  -3  122.99   19.00
   4  16   3  117.09   16.30
   4  16   3   97.69   17.90
  -6 -16  -3   21.10   14.50
   6  16   3   23.60   14.40
   6  16   3   33.00   13.20
  -8 -16  -3    3.70   14.60
   8  16   3   -6.70   14.80
   8  16   3    2.40   12.50
  -7 -17   3   -1.70   11.50
  -7 -17   3   26.50   12.50
   7  17  -3    4.30   14.20
   7  17  -3    5.40   11.80
  -5 -17   3   -1.90    9.90
  -5 -17   3    3.70   10.20
   5  17  -3   -2.70   10.10
   5  17  -3    1.50   10.30
  -3 -17   3   24.80   10.40
   3 -17  -3    9.40    9.70
  -3 -17   3   16.60   10.40
   3  17  -3   12.00    9.70
  -3  17   3    6.00   11.50
   3  17  -3    4.00    9.80
   1 -17  -3   -1.80    8.90
  -1 -17   3    2.00    6.00
  -1 -17   3    6.50    9.60
   1  17  -3    7.10    6.80
   1  17  -3   16.10    9.80
  -1  17   3    9.40    9.80
  -1 -17  -3   40.40   12.80
   1  17   3   41.80   12.10
  -1  17  -3   31.70   11.40
   1  17   3   16.30   11.10
  -3 -17  -3  121.09   19.20
   3  17   3  120.19   18.80
   3  17   3  116.29   16.10
  -5 -17  -3   27.90   14.80
   5  17   3    9.20   13.20
   5  17   3   35.20   12.30
  -7 -17  -3  -10.30   13.80
   7  17   3   -0.10   10.30
   7  17   3    4.20   13.40
  -8 -18   3   24.40   17.40
   8  18  -3   65.79   19.70
  -6 -18   3   57.09   15.30
  -6 -18   3   73.19   16.60
   6  18  -3   11.00   12.90
   6  18  -3   53.49   17.60
  -4 -18   3   24.90   11.30
  -4 -18   3   13.80   10.30
   4  18  -3   16.90   11.40
   4  18  -3   24.40   11.90
  -4  18   3  -31.90   10.80
   2 -18  -3   30.10   11.70
  -2 -18   3   20.60   11.10
  -2 -18   3   25.50    8.90
  -2  18   3   46.60   12.20
   2  18  -3   30.90   11.60
   2  18  -3   22.40    9.40
   0 -18   3   21.80    6.00
   0 -18   3    4.60   10.40
   0 -18  -3   22.30   11.30
   0  18   3   21.60    9.90
   0  18  -3   31.60   11.80
  -2 -18  -3    4.00   12.90
   2  18   3   -1.80   10.00
   2  18   3   16.30   11.30
  -4 -18  -3    6.80   13.00
   4  18   3    0.50   11.60
   4  18   3   15.60   10.80
  -6 -18  -3   23.70   17.20
   6  18   3   16.40   11.70
   6  18   3    1.20   13.20
   8  18   3    0.50   12.80
  -7 -19   3   36.00   15.30
   7  19  -3   26.30   15.50
   7  19  -3   14.40   14.30
  -5 -19   3  179.38   20.90
  -5 -19   3  170.48   21.90
   5  19  -3  213.58   24.30
   5  19  -3  238.58   25.60
  -3 -19   3  752.22   36.50
  -3 -19   3  807.42   34.10
   3  19  -3  751.42   34.20
  -3  19   3  767.12   33.70
   3  19  -3  846.52   38.40
  -1 -19   3    5.00    5.90
  -1 -19   3    9.30   11.00
   1 -19  -3   10.70   10.70
   1  19  -3   11.30   10.50
  -1  19   3   10.50    9.10
  -1 -19  -3  220.78   23.70
  -1  19  -3  208.48   21.20
   1  19   3  195.78   22.00
   1  19   3  200.18   22.20
  -3 -19  -3  552.34   35.20
   3  19   3  613.44   34.70
   3  19   3  634.74   32.70
  -5 -19  -3  145.39   23.40
   5  19   3  145.99   24.70
   5  19   3  161.98   20.80
  -7 -19  -3   41.30   19.00
   7  19   3   62.59   20.40
   7  19   3   42.30   16.00
  -6 -20   3   60.69   16.90
  -6 -20   3   58.59   16.50
   6  20  -3   51.59   17.30
   6  20  -3   29.90   15.60
  -4 -20   3   14.50   10.10
  -4 -20   3   15.20   11.80
   4  20  -3   -3.40   10.10
   4  20  -3    7.40   12.00
   2 -20  -3  107.69   18.40
  -2 -20   3  106.09   17.00
  -2 -20   3   86.79   12.50
  -2  20   3   92.89   15.00
   2  20  -3   75.79   16.20
   2  20  -3  101.79   14.60
   0 -20   3  309.97   25.30
   0 -20  -3  362.26   26.20
   0  20  -3  328.87   25.30
   0  20   3  351.16   24.80
  -2 -20  -3    1.80   11.80
   2  20   3    3.80   10.40
  -2  20  -3   -1.80   11.60
   2  20   3   10.50   11.30
  -4 -20  -3   17.20   15.40
   4  20   3    3.60   12.30
   4  20   3    9.70   11.30
  -6 -20  -3   84.59   22.00
   6  20   3  152.28   26.00
   6  20   3  153.98   22.70
  -7 -21   3   22.20   15.50
   7  21  -3   24.80   16.10
  -5 -21   3   37.90   14.30
  -5 -21   3   10.10   12.40
   5  21  -3   16.40   12.80
   5  21  -3   34.30   14.90
  -3 -21   3   15.60    9.80
  -3 -21   3   22.60   13.60
   3  21  -3   15.10   12.40
   3  21  -3   16.30   11.00
   1 -21  -3   13.30   11.10
  -1 -21   3   38.60   13.90
  -1  21   3   18.30   10.70
   1  21  -3   30.00   12.50
  -1 -21  -3   20.70   14.20
   1  21   3   46.30   14.10
   1  21   3   40.80   14.40
  -1  21  -3   40.90   13.60
  -3 -21  -3  -11.10   12.70
   3  21   3   24.40   13.80
   3  21   3   -7.00   10.60
  -5 -21  -3  -25.80   14.40
   5  21   3   13.90   14.70
   5  21   3   17.10   12.60
  -6 -22   3   30.70   14.60
  -6 -22   3    5.50   13.90
   6  22  -3   13.50   17.40
   6  22  -3    2.10   13.80
  -4 -22   3    7.40   11.30
  -4 -22   3    3.80    9.60
   4  22  -3   -1.90   12.00
   4  22  -3    6.70   13.00
   2 -22  -3   29.20   14.00
  -2 -22   3    6.20   11.60
   2  22  -3    3.10   11.70
   0 -22  -3   27.70   15.00
   0  22   3   56.29   13.90
   0  22   3   49.60   16.10
   0  22  -3   41.10   14.60
  -2 -22  -3   -4.10   12.50
  -2  22  -3   -9.90   11.60
   2  22   3   -9.70   10.20
   2  22   3   18.70   12.90
  -4 -22  -3  -11.50   13.60
   4  22   3   -2.10   13.20
   4  22   3    3.70   13.00
   6  22   3   23.80   13.70
   6  22   3   18.10   19.60
  -5 -23   3    6.00   12.30
  -5 -23   3   -0.80   11.00
   5  23  -3    7.00   13.90
  -3 -23   3   71.99   16.90
   3  23  -3   87.79   18.70
  -1 -23   3   27.80   14.10
   1 -23  -3   34.70   15.00
   1  23  -3   54.99   16.10
  -1 -23  -3   71.99   17.10
   1  23   3   39.10   15.70
   1  23   3   31.20   13.70
  -1  23  -3   26.60   13.70
  -3 -23  -3   63.39   18.10
   3  23   3   79.29   19.00
   3  23   3   75.89   17.50
  -3  23  -3   24.50   15.90
  -5 -23  -3  -14.60   13.80
   5  23   3   10.60   13.90
   5  23   3   -7.00   13.70
  -4 -24   3   62.89   16.50
   4  24  -3   77.39   19.50
  -2 -24   3   19.70   13.50
   2 -24  -3   18.80   13.00
   2  24  -3   -7.70   11.10
   0 -24  -3   -9.60   10.50
   0  24   3  -24.30   11.80
   0  24  -3   27.00   14.20
  -2 -24  -3   29.60   14.80
   2  24   3   20.50   14.00
   2  24   3   15.40   12.90
  -2  24  -3    6.40   12.30
  -4 -24  -3   22.30   16.30
   4  24   3   68.39   18.90
   4  24   3   50.19   16.90
  -3 -25   3   43.20   15.20
   3  25  -3    9.30   13.70
   1 -25  -3   65.19   17.10
  -1 -25   3   70.49   17.30
  -1  25   3   50.59   18.90
   1  25  -3   34.40   17.10
  -1 -25  -3    3.50   12.30
   1  25   3    1.10   13.70
  -1  25  -3   39.20   15.40
  -3 -25  -3   -8.40   14.10
   3  25   3   29.40   17.10
   3  25   3    9.70   14.40
  -3  25  -3   -1.70   16.20
  -2 -26   3   62.69   18.70
   2  26  -3   98.29   20.20
   0 -26  -3  150.08   23.60
   0  26   3  133.99   23.40
   0  26  -3   82.69   18.90
  -2  26  -3   67.29   19.50
   2  26   3   69.39   18.50
 -10   0   4  264.57   27.90
  -8   0   4   25.00   11.90
   8   0  -4   16.40   10.70
   6   0  -4  109.49   14.00
  -6   0   4   64.19   12.60
  -6   0   4   84.39    8.30
  -4   0   4 3909.51   80.89
   4   0  -4 3869.81   90.89
  -4   0   4 4002.30   92.79
   2   0  -4  440.26   16.30
  -2   0   4  420.86   18.20
   0   0   4   71.39    4.70
   0   0  -4   55.69    7.70
   0   0   4   82.69    9.00
   2   0   4 2873.11   66.29
   4   0   4  461.55   20.10
  -4   0  -4  462.55   15.00
   4   0   4  463.45   14.90
   6   0   4  746.13   24.90
  -6   0  -4  709.03   33.00
   6   0   4  754.02   32.10
   8   0   4  429.16   27.30
  -8   0  -4  437.46   29.80
 -10   0  -4   20.00   15.50
  10   0   4  -11.90   11.90
 -11  -1   4   15.80   14.60
  -9  -1   4   11.70   12.20
   9   1  -4   -2.60   10.20
  -9   1   4   29.70   11.80
  -7  -1   4   61.89   13.60
  -7  -1   4   56.89    8.40
   7  -1  -4   48.60   12.20
  -7   1   4   62.39   12.50
  -7   1   4   82.29    9.50
   7   1  -4   68.59   13.30
  -5  -1   4    6.00    3.80
  -5  -1   4    1.70    7.70
   5  -1  -4   -2.90    5.10
  -5   1   4    3.30    7.20
  -5   1   4    4.50    3.80
   5   1  -4   -1.20    6.80
  -3  -1   4    0.60    6.20
   3  -1  -4   16.40    6.30
   3   1  -4    7.30    5.70
  -3   1   4    8.60    6.50
  -3   1   4    8.40    1.60
  -3   1   4   10.70    1.50
  -1  -1   4 1404.76   37.50
  -1  -1   4 1412.06   33.00
   1  -1  -4 1368.16   30.50
  -1   1   4 1361.86   36.50
   1   1  -4 1425.36   33.30
  -1   1   4 1373.66   33.00
   1  -1   4  429.46   17.20
  -1  -1  -4  449.86   16.30
   1  -1   4  446.26   15.90
   1   1   4  428.26   18.00
  -1   1  -4  406.76   16.80
   1   1   4  437.36   17.90
  -3  -1  -4   92.39    6.10
   3  -1   4  106.39   10.20
   3   1   4   78.59    9.90
   3   1   4   75.49    5.50
  -3   1  -4   76.29    5.00
  -5  -1  -4  438.26   24.50
   5  -1   4  483.45   22.50
   5   1   4  480.65   23.20
   5   1   4  483.65   17.60
   7  -1   4   50.89   13.10
  -7  -1  -4   55.09   14.50
  -7   1  -4   41.20   13.70
   7   1   4   49.99    9.00
   7   1   4   57.99   13.80
  -9  -1  -4   13.10   14.30
   9  -1   4    2.70   11.50
  -9   1  -4    3.40   13.90
   9   1   4   19.60   13.60
 -10  -2   4    7.20   12.90
  10   2  -4    2.90   11.80
 -10   2   4    2.80   10.70
  -8  -2   4   55.49   14.80
  -8   2   4   66.69   13.20
   8   2  -4   52.09   11.80
   6  -2  -4   33.30    9.90
  -6  -2   4   28.60   10.90
  -6  -2   4   44.70    6.60
  -6   2   4   38.40    9.50
  -6   2   4   47.00    6.80
   6   2  -4   39.80   10.40
  -4  -2   4   -1.70    2.60
  -4  -2   4   -5.20    6.80
   4  -2  -4    3.10    6.60
  -4   2   4   17.80    7.30
  -4   2   4    2.10    2.70
   4   2  -4    1.80    5.90
  -2  -2   4   87.99   10.10
  -2   2   4   64.49    9.10
   2   2  -4   60.19    7.40
   2   2  -4   70.09    3.20
  -2   2   4   81.79    4.00
   0  -2  -4  656.53   18.80
   0  -2  -4  628.94   24.00
   0  -2   4  666.43   16.30
   0  -2   4  683.53   21.80
   0   2   4  628.74   22.10
   0   2  -4  670.93   16.50
   0   2  -4  634.14   21.10
  -2  -2  -4  873.71   27.50
   2  -2   4  838.52   24.10
   2  -2   4  835.12   26.20
  -2   2  -4  856.61   18.20
   2   2   4  869.11   27.70
   2   2   4  854.51   20.20
  -4  -2  -4   19.30    4.50
  -4  -2  -4   14.80    8.20
   4  -2   4   10.70    6.00
   4   2   4   13.60    4.40
  -4   2  -4    9.90    3.90
   4   2   4   24.00    8.10
  -6  -2  -4    8.90   10.00
   6  -2   4   12.30    8.40
   6   2   4   11.10    5.90
   6   2   4    3.50    8.40
   8  -2   4   72.19   14.60
  -8  -2  -4   92.69   18.20
   8   2   4  101.39   13.00
   8   2   4   77.89   17.10
  -8   2  -4  126.59   19.80
 -10  -2  -4   12.50   15.10
  10   2   4   51.39   17.20
 -10   2  -4   20.60   14.90
  -9  -3   4    5.30   12.30
  -9   3   4   -5.40    8.60
   9   3  -4    8.30   10.60
  -7  -3   4   54.49    8.80
  -7  -3   4   72.99   14.70
  -7   3   4   68.39    9.10
  -7   3   4   69.49   12.20
   7   3  -4   58.49   12.90
  -5  -3   4   73.49    7.00
  -5  -3   4   63.09   12.10
   5   3  -4   56.39   10.60
  -5   3   4   69.19    7.00
  -5   3   4   73.39   10.40
  -3  -3   4  876.81   30.10
  -3  -3   4  907.11   21.00
   3   3  -4  859.61   27.70
  -3   3   4  912.41   28.60
  -3   3   4  875.21   21.40
  -1  -3   4  188.68   12.50
   1  -3  -4  205.88    8.90
  -1  -3   4  195.98    9.40
  -1   3   4  201.68   12.60
  -1   3   4  191.88    9.50
   1   3  -4  203.98    8.40
   1   3  -4  208.88   10.20
  -1   3   4  185.88    8.50
  -1  -3  -4    4.50    5.10
   1  -3   4    2.30    5.10
   1   3   4   -2.20    5.90
  -1   3  -4    6.20    4.90
   1   3   4   13.50    7.10
  -1   3  -4    3.10    2.00
   3  -3   4  190.78   10.40
  -3  -3  -4  187.58   14.40
   3   3   4  191.58   14.80
   3   3   4  184.58    8.70
  -3   3  -4  180.98   11.10
  -3   3  -4  169.28    7.50
   5  -3   4  565.84   23.30
  -5  -3  -4  659.23   29.20
   5   3   4  556.74   27.30
   5   3   4  590.34   20.80
  -7  -3  -4  172.08   21.70
   7  -3   4  209.48   17.70
   7   3   4  174.38   15.00
   7   3   4  169.18   20.80
  -9  -3  -4  -20.20   11.90
   9  -3   4    7.70    9.80
  -9   3  -4   14.90   14.50
   9   3   4   23.70   13.20
 -10  -4   4   55.29   18.30
  10   4  -4   26.10   13.50
  -8  -4   4    0.50   11.30
   8   4  -4   -1.40    8.70
  -8   4   4    0.00    8.60
  -6  -4   4  123.19   10.20
  -6  -4   4  138.39   16.60
   6   4  -4  141.19   16.00
  -6   4   4  143.59   14.70
  -4  -4   4   11.70    7.90
  -4  -4   4   10.60    4.00
  -4   4   4   15.00    4.50
   4   4  -4    8.90    6.70
  -4   4   4   15.20    6.40
   2  -4  -4   30.90    4.60
  -2  -4   4   12.40    6.80
  -2  -4   4   21.10    4.00
  -2   4   4   31.60    4.50
   2   4  -4   29.10    4.10
   2   4  -4   27.50    6.20
  -2   4   4   29.90    7.00
   0  -4   4   20.40    6.10
   0  -4  -4   21.00    5.70
   0  -4   4   20.40    4.00
   0   4   4   17.70    6.80
   0   4  -4   16.20    4.00
   0   4  -4   22.80    5.70
   0   4   4   24.50    5.50
  -2  -4  -4  554.14   21.40
   2  -4   4  567.04   19.30
   2  -4   4  553.14   16.10
  -2   4  -4  549.54   19.30
   2   4   4  568.54   16.60
   2   4   4  534.55   22.50
   4  -4   4   15.10    5.60
  -4  -4  -4   -4.50    7.60
   4   4   4   32.30    9.20
   4   4   4   15.70    5.10
  -4   4  -4    9.30    4.20
   6  -4   4   25.30    7.60
  -6  -4  -4   -2.20    9.40
   6   4   4    6.50    6.00
   6   4   4    5.40    9.70
  -8  -4  -4  169.98   22.10
   8  -4   4  136.19   17.10
   8   4   4  131.69   15.20
   8   4   4  123.09   20.20
 -10  -4  -4    9.70   14.10
  10   4   4   13.70   14.90
 -10   4  -4   12.00   14.30
  -9  -5   4    4.70   12.60
  -9   5   4    5.10    8.70
   9   5  -4    4.00   10.90
  -7  -5   4    2.60   10.80
  -7  -5   4    6.80    6.60
  -7   5   4   -1.00    6.80
   7   5  -4    3.70    9.40
  -5  -5   4  863.01   35.10
  -5  -5   4  865.81   25.20
  -5   5   4  890.51   30.00
   5   5  -4  906.31   32.80
  -3  -5   4 1621.04   36.90
  -3  -5   4 1515.55   44.90
   3   5  -4 1553.44   36.50
   3   5  -4 1536.45   42.20
  -3   5   4 1574.54   41.80
  -3   5   4 1540.85   37.10
  -1  -5   4  112.19    8.30
  -1  -5   4  103.99    7.70
  -1  -5   4   97.39   10.10
   1  -5  -4  100.79    8.60
   1   5  -4  104.39    7.90
   1   5  -4   91.99    8.10
  -1   5   4  117.29    8.10
  -1   5   4  134.49   11.30
   1  -5   4  477.05   17.50
  -1  -5  -4  492.35   18.90
  -1   5  -4  480.15   17.00
  -1   5  -4  495.15   14.40
   1   5   4  458.05   21.10
  -3  -5  -4  336.77   18.40
   3  -5   4  340.87   12.30
   3   5   4  340.67   13.50
  -3   5  -4  339.07   11.90
   3   5   4  327.27   18.90
  -5  -5  -4  233.48   19.30
   5  -5   4  247.88   13.70
   5   5   4  236.68   19.20
   5   5   4  207.88   13.40
  -7  -5  -4  173.98   21.40
   7  -5   4  181.38   15.20
   7   5   4  123.09   13.80
   7   5   4  119.49   19.20
  -9  -5  -4   19.40   14.30
   9   5   4   16.80   14.20
 -10  -6   4   12.00   13.60
  10   6  -4   -2.30   11.30
  -8  -6   4   15.40   12.30
  -8   6   4   25.80    9.90
   8   6  -4   13.00   11.80
  -6  -6   4  139.89   11.60
  -6  -6   4  142.39   18.10
  -6   6   4  157.08   14.90
   6   6  -4  179.38   18.20
  -4  -6   4  113.29   13.30
  -4  -6   4  122.59    9.20
   4   6  -4  121.39    8.30
   4   6  -4  114.79   12.70
   4   6  -4  120.29   14.40
  -4   6   4  140.29   11.30
  -2  -6   4 1505.85   36.40
  -2  -6   4 1438.76   41.20
   2  -6  -4 1494.75   37.10
   2   6  -4 1459.65   39.30
   2   6  -4 1501.65   36.50
  -2   6   4 1512.05   39.40
  -2   6   4 1483.95   36.70
   0  -6   4  148.29   11.10
   0  -6   4  145.29    7.40
   0  -6  -4  148.59   10.60
   0   6   4  132.29   11.70
   0   6  -4  137.19    9.00
   0   6  -4  144.49    9.80
   2  -6   4   67.89    7.40
   2  -6   4   71.79    3.70
  -2  -6  -4   64.99    9.90
   2   6   4   68.49    7.30
  -2   6  -4   68.99    7.50
   2   6   4   75.19   11.40
   4  -6   4  311.67   12.40
  -4  -6  -4  241.68   18.00
   4   6   4  288.27   19.80
  -4   6  -4  282.07   12.90
   4   6   4  288.07   14.10
  -6  -6  -4   23.60   11.70
   6  -6   4   40.70    7.90
   6   6   4   31.20   12.10
   6   6   4   15.90    7.40
  -8  -6  -4    0.50   12.90
   8   6   4   23.90   13.60
   8   6   4   -8.70    7.00
 -10  -6  -4    8.10   14.70
  10   6   4    7.50   15.10
 -10   6  -4   -7.30   13.40
  -9  -7   4   48.50   15.90
   9   7  -4   41.50   14.10
  -7  -7   4  116.59   18.50
  -7  -7   4  133.39   13.30
  -7   7   4  124.19   14.10
   7   7  -4  108.99   16.50
  -5  -7   4  114.49   10.30
  -5  -7   4  104.89   15.30
  -5   7   4   90.19   11.00
   5   7  -4   93.79   15.10
   5   7  -4  102.79   13.60
  -3  -7   4    8.50    6.90
  -3  -7   4    5.80    4.70
  -3   7   4   10.10    6.00
   3   7  -4    1.40    3.70
   3   7  -4    1.40    6.40
   3   7  -4   -3.10    5.50
   1  -7  -4  113.29   10.20
  -1  -7   4   99.49    9.90
  -1  -7   4   82.89    7.90
  -1   7   4   81.79    9.70
   1   7  -4   75.39    8.70
   1  -7   4  765.52   16.40
  -1  -7  -4  771.52   26.30
   1  -7   4  751.62   22.50
  -1   7  -4  761.62   22.20
   1   7   4  757.02   28.20
  -1   7  -4  717.83   21.80
  -3  -7  -4  650.73   26.60
   3   7   4  638.54   21.50
   3   7   4  619.24   27.50
  -3   7  -4  647.64   20.20
  -5  -7  -4  150.88   17.50
   5   7   4  174.08   19.50
   5   7   4  163.58   12.90
  -7  -7  -4   47.00   14.10
   7   7   4   38.20   14.10
   7   7   4   58.89   10.90
  -9  -7  -4  156.68   24.10
   9   7   4  164.98   25.60
 -10  -8   4   41.30   16.40
  10   8  -4   11.30   13.90
  -8  -8   4   35.60   12.70
   8   8  -4   25.50   12.00
  -6  -8   4   23.70   11.30
  -6  -8   4   16.70    7.40
   6   8  -4   21.90   10.60
  -6   8   4   16.30    7.40
   6   8  -4   12.00   11.50
  -4  -8   4  695.03   23.30
  -4  -8   4  689.03   29.90
  -4   8   4  671.83   23.90
   4   8  -4  683.43   29.00
   4   8  -4  685.63   27.50
  -2  -8   4  558.74   23.00
  -2  -8   4  572.54   20.10
   2  -8  -4  590.84   20.90
  -2   8   4  600.74   21.20
   2   8  -4  578.14   22.10
   2   8  -4  568.64   22.10
   0  -8  -4   97.49   10.60
   0  -8   4  107.89    6.40
   0  -8   4   89.29    8.70
   0   8  -4   93.09    8.90
   0   8   4  127.29   14.20
  -2  -8  -4  158.88   14.70
   2  -8   4  179.88    9.90
   2   8   4  173.18   16.60
  -2   8  -4  152.28    9.30
   2   8   4  188.88   12.50
  -4  -8  -4  199.48   18.30
  -4   8  -4  146.89   10.60
   4   8   4  139.89   12.70
   4   8   4  165.78   18.10
  -6  -8  -4  164.38   19.80
   6   8   4  216.78   23.30
   6   8   4  174.98   15.70
  -8  -8  -4   26.80   14.30
   8   8   4   28.40    9.70
   8   8   4   21.70   15.50
 -10  -8  -4    6.90   16.50
  -9  -9   4   57.19   17.30
   9   9  -4   21.80   13.00
  -7  -9   4   19.40   11.30
  -7  -9   4   12.60   12.10
   7   9  -4    9.90   11.90
  -7   9   4   19.00    8.60
   7   9  -4   41.30   12.70
  -5  -9   4  313.37   20.90
  -5  -9   4  319.57   16.70
   5   9  -4  287.17   21.50
   5   9  -4  280.37   20.10
  -5   9   4  310.37   16.40
  -3  -9   4   10.40    7.60
  -3  -9   4   10.50    6.00
   3  -9  -4    3.30    5.60
   3   9  -4    4.20    6.90
  -3   9   4    8.20    5.80
   3   9  -4    7.70    7.70
   1  -9  -4  549.85   21.80
  -1  -9   4  614.94   22.10
  -1  -9   4  559.84   18.70
  -1  -9   4  589.34   21.90
   1   9  -4  553.44   21.20
  -1   9   4  591.34   21.40
   1  -9   4  222.48   11.30
  -1  -9  -4  212.48   15.10
  -1   9  -4  228.38   13.20
  -1   9  -4  231.78   10.80
   1   9   4  205.78   16.60
  -3  -9  -4  755.32   30.40
  -3   9  -4  743.13   21.40
   3   9   4  790.72   32.60
   3   9   4  799.72   26.90
  -5  -9  -4  153.08   18.30
   5   9   4  152.88   19.20
   5   9   4  126.39   13.10
  -7  -9  -4   44.50   14.30
   7   9   4   40.30   10.60
   7   9   4   38.90   15.40
  -9  -9  -4   58.29   18.90
   9   9   4   85.39   21.70
  -8 -10   4  440.96   31.80
   8  10  -4  377.06   31.20
   8  10  -4  367.76   27.70
  -6 -10   4  233.48   16.80
  -6 -10   4  214.08   22.40
  -6  10   4  214.18   15.40
   6  10  -4  209.38   23.10
   6  10  -4  198.28   19.70
  -4 -10   4   12.10    6.90
  -4 -10   4   31.40   10.30
   4  10  -4   12.10    7.20
   4  10  -4   14.40    8.80
  -4  10   4   -0.20    5.60
  -2 -10   4  735.43   27.80
  -2 -10   4  809.22   26.80
   2 -10  -4  761.82   27.20
  -2  10   4  784.42   25.10
   2  10  -4  745.53   27.40
   2  10  -4  777.72   26.80
   0 -10  -4 1295.57   40.30
   0 -10   4 1427.06   37.40
   0 -10   4 1395.96   32.90
   0  10  -4 1420.36   39.10
   0  10   4 1434.16   44.60
  -2 -10  -4  303.97   19.20
   2 -10   4  359.96   12.90
   2  10   4  303.77   20.40
  -2  10  -4  347.17   12.40
   2  10   4  377.96   18.20
  -4 -10  -4  115.79   15.60
   4  10   4  104.39   16.10
   4  10   4  104.49   12.60
  -6 -10  -4   64.69   14.80
   6  10   4   78.29   11.80
   6  10   4   72.29   16.70
  -8 -10  -4   31.70   14.80
   8  10   4   19.30    9.40
   8  10   4   42.50   16.50
  -9 -11   4   11.40   13.50
   9  11  -4   10.60   13.20
  -7 -11   4   12.20   11.90
   7  11  -4   62.19   16.80
   7  11  -4   33.80   13.10
  -5 -11   4  141.69   18.10
  -5 -11   4  182.88   15.30
  -5  11   4  161.08   12.90
   5  11  -4  186.68   20.30
   5  11  -4  161.88   18.10
  -3 -11   4   -2.40    7.00
   3 -11  -4   -1.70    6.90
  -3 -11   4   -1.60    6.60
   3  11  -4    0.40    7.10
  -3  11   4   -5.10    5.00
   3  11  -4   -6.90    6.30
  -1 -11   4   35.70    7.60
   1 -11  -4   48.20    9.80
  -1 -11   4   37.40    8.50
   1  11  -4   40.10    6.90
   1  11  -4   29.30    8.20
   1 -11   4   73.89    7.50
  -1 -11  -4   68.99   11.50
  -1  11  -4   75.49   10.10
   1  11   4   66.69   12.80
  -3 -11  -4   24.40   10.00
   3  11   4   10.70    9.80
   3  11   4   19.70    8.20
  -3  11  -4   23.70    4.80
  -5 -11  -4   36.60   12.20
   5  11   4   37.20    9.90
   5  11   4   45.20   14.00
  -7 -11  -4   11.10   12.50
   7  11   4   13.50   12.80
   7  11   4    1.80    8.30
  -9 -11  -4   -6.00   13.90
   9  11   4   46.80   18.90
  -8 -12   4   27.10   14.30
   8  12  -4   32.60   16.10
   8  12  -4   16.80   12.30
  -6 -12   4  244.68   24.10
  -6 -12   4  233.28   18.00
   6  12  -4  251.37   23.50
   6  12  -4  249.08   25.80
  -4 -12   4    4.30    7.60
  -4 -12   4   -6.50    7.50
   4  12  -4   -0.30    8.40
   4  12  -4    6.60    9.60
  -4  12   4    3.70    5.40
   2 -12  -4   16.80    8.20
  -2 -12   4   13.60    7.90
  -2 -12   4   21.20    7.80
   2  12  -4   18.20    7.20
   2  12  -4   17.50    8.20
   0 -12   4  504.75   15.60
   0 -12   4  531.15   19.50
   0 -12  -4  496.95   23.50
   0  12  -4  472.45   21.50
   0  12   4  451.55   25.80
   2 -12   4  750.22   19.60
  -2 -12  -4  696.73   30.40
   2  12   4  764.62   32.90
   2  12   4  631.54   27.10
  -4 -12  -4   -2.60    8.80
   4  12   4   -3.30    9.40
   4  12   4    0.70    7.90
  -6 -12  -4   16.50   11.80
   6  12   4   -1.30    8.10
   6  12   4   -4.20   11.60
  -8 -12  -4  132.99   21.90
   8  12   4  109.89   22.90
   8  12   4  121.19   17.00
  -9 -13   4   21.50   15.20
   9  13  -4    8.40   13.50
  -7 -13   4    7.30   12.10
   7  13  -4    0.80   11.80
   7  13  -4  -10.60    9.90
  -5 -13   4   76.49   12.50
  -5 -13   4   66.49   13.90
   5  13  -4   60.39   13.50
   5  13  -4   79.19   15.60
  -3 -13   4    5.60    8.20
  -3 -13   4    0.40    7.80
   3 -13  -4    3.20    7.60
   3  13  -4  -14.00    6.90
   3  13  -4    8.30    8.50
  -3  13   4   -3.20    5.00
  -1 -13   4   26.20    7.30
   1 -13  -4   53.19   10.90
  -1 -13   4   36.80    9.70
  -1  13   4   42.60   12.00
   1  13  -4   53.49    8.20
   1  13  -4   40.60    9.90
   1 -13   4   16.00    4.90
  -1 -13  -4    8.30    9.60
   1  13   4   23.60   10.30
  -1  13  -4   11.80    8.10
  -3 -13  -4   54.39   13.10
   3  13   4   46.60   13.00
   3  13   4   31.30    9.80
  -5 -13  -4   75.49   15.60
   5  13   4   97.89   18.40
   5  13   4   72.89   12.60
  -7 -13  -4    7.30   13.70
   7  13   4   -4.00    9.60
   7  13   4   35.90   15.30
  -9 -13  -4   -1.30   14.60
  -8 -14   4   -3.10   11.90
   8  14  -4   40.10   16.70
   8  14  -4   -3.60   11.70
  -6 -14   4   33.30   13.20
  -6 -14   4   45.10   11.60
   6  14  -4   34.10   13.10
   6  14  -4   42.10   15.90
  -4 -14   4    4.10    9.30
  -4 -14   4   16.20    9.40
   4  14  -4   23.90   11.40
   4  14  -4    6.50    9.90
  -2 -14   4   -4.40    8.10
   2 -14  -4   -1.00    8.50
  -2 -14   4    5.80    7.60
   2  14  -4   -2.20    7.80
   2  14  -4   17.80    8.00
   0 -14   4   62.89    7.50
   0 -14  -4   93.69   13.80
   0 -14   4   81.39    9.20
   0  14  -4   79.89   12.10
   0  14   4   66.89   13.70
   2 -14   4  140.19    6.00
  -2 -14  -4  138.69   17.60
   2  14   4  117.69   14.70
   2  14   4  157.48   19.30
  -4 -14  -4   21.60   12.30
   4  14   4    9.10   11.90
   4  14   4    6.00    9.50
  -6 -14  -4   -8.70   11.20
   6  14   4    9.00    9.50
   6  14   4    0.50   11.30
  -8 -14  -4   64.19   19.00
   8  14   4   60.59   21.20
   8  14   4   62.19   15.20
  -7 -15   4  363.96   30.10
   7  15  -4  472.15   31.50
   7  15  -4  396.96   33.00
  -5 -15   4   25.80   10.00
  -5 -15   4   44.20   13.00
   5  15  -4   46.20   13.70
   5  15  -4   28.40   13.20
  -3 -15   4   23.10   10.60
  -3 -15   4   18.80    9.20
   3 -15  -4   41.10   11.50
   3  15  -4   39.80   11.10
   3  15  -4   32.40   10.90
  -1 -15   4  804.52   28.70
   1 -15  -4  781.42   32.70
  -1 -15   4  847.42   33.00
   1  15  -4  823.62   32.70
  -1  15   4  796.52   35.20
   1  15  -4  790.42   26.60
  -1 -15  -4  380.66   24.20
   1 -15   4  354.76   14.10
  -1  15  -4  362.06   21.10
   1  15   4  339.87   23.70
  -3 -15  -4  243.28   23.30
   3  15   4  196.48   22.80
   3  15   4  270.37   19.60
  -5 -15  -4  248.28   26.10
   5  15   4  218.28   20.70
   5  15   4  218.98   25.90
  -7 -15  -4   45.30   16.70
   7  15   4   75.49   15.00
   7  15   4   64.39   19.40
  -8 -16   4   19.30   14.20
   8  16  -4   37.20   17.20
   8  16  -4   17.20   14.00
  -6 -16   4   16.00   12.20
  -6 -16   4   14.90   10.40
   6  16  -4   15.60   12.80
   6  16  -4    7.80   11.10
  -4 -16   4  134.29   16.70
  -4 -16   4  126.99   17.20
   4  16  -4  136.99   17.60
   4  16  -4  118.29   17.50
  -2 -16   4    0.80    8.50
  -2 -16   4    1.40    7.30
   2 -16  -4    1.70    9.60
   2  16  -4    0.50    7.20
   2  16  -4    7.70    9.60
  -2  16   4   -5.10   10.00
   0 -16  -4    5.30   10.40
   0 -16   4    6.30    5.50
   0  16  -4   13.40    9.40
   0  16   4   13.60   11.40
  -2 -16  -4  198.98   21.50
  -2  16  -4  167.08   17.30
   2  16   4  223.28   23.40
   2  16   4  177.58   18.70
  -4 -16  -4  -18.80   10.00
   4  16   4    3.30   11.20
   4  16   4    6.90   10.40
  -6 -16  -4   -2.30   13.10
   6  16   4   15.30   11.50
   6  16   4   12.70   13.70
  -8 -16  -4   60.19   20.40
   8  16   4   51.29   14.60
   8  16   4   61.59   24.50
  -7 -17   4   -2.40   10.80
   7  17  -4   -5.60   11.50
   7  17  -4   11.70   14.70
  -5 -17   4   12.60   11.20
  -5 -17   4   -3.10    9.80
   5  17  -4   -4.80   11.00
   5  17  -4    7.40   11.00
  -3 -17   4   27.20   11.00
  -3 -17   4   59.39   12.70
   3 -17  -4   43.90   12.10
   3  17  -4   53.99   12.60
  -3  17   4   29.40   15.00
   3  17  -4   79.79   14.70
   1 -17  -4  102.69   15.80
  -1 -17   4   93.39   14.70
  -1 -17   4   80.99   11.30
   1  17  -4   63.29   13.40
   1  17  -4  100.99   11.70
  -1  17   4  100.79   16.70
  -1 -17  -4  174.68   20.30
   1  17   4  193.58   21.50
  -1  17  -4  127.79   16.10
   1  17   4  144.59   18.00
  -3 -17  -4   13.90   13.20
   3  17   4    7.50    9.70
   3  17   4    3.40   11.20
  -5 -17  -4  121.39   20.90
   5  17   4  172.28   19.80
   5  17   4  147.19   22.80
  -7 -17  -4    2.60   16.00
   7  17   4   -2.80   10.60
   7  17   4   14.40   15.50
   8  18  -4   60.29   22.60
  -6 -18   4   35.70   12.90
  -6 -18   4    1.20   11.80
   6  18  -4   15.80   14.00
   6  18  -4   31.20   13.60
  -4 -18   4   46.20   12.80
  -4 -18   4    8.60    9.90
   4  18  -4   23.40   12.50
   4  18  -4   16.10   11.50
  -2 -18   4   26.20   11.50
   2 -18  -4   34.20   12.70
  -2 -18   4   36.10    9.90
  -2  18   4   19.50   11.50
   2  18  -4   37.50   12.40
   2  18  -4   33.90   10.40
   0 -18   4   92.69   10.30
   0 -18  -4   69.39   14.70
   0  18   4   72.09   14.50
   0  18  -4   96.19   15.00
  -2 -18  -4   85.79   17.30
   2  18   4   98.09   15.90
   2  18   4   89.59   17.70
  -2  18  -4   77.29   14.60
  -4 -18  -4   46.40   16.40
   4  18   4   38.30   15.40
   4  18   4   22.00   11.30
  -6 -18  -4   20.70   16.30
   6  18   4   52.39   18.30
   6  18   4   49.20   14.00
   8  18   4   42.60   15.50
  -7 -19   4   12.60   13.70
   7  19  -4   -4.10   13.70
   7  19  -4   18.10   14.10
  -5 -19   4   42.10   13.60
  -5 -19   4   57.39   14.20
   5  19  -4   57.79   15.70
   5  19  -4   68.59   16.80
  -3 -19   4   46.00   12.50
   3 -19  -4   39.60   13.30
  -3 -19   4   44.20   13.10
  -3  19   4   11.60   12.60
   3  19  -4   36.30   13.30
   3  19  -4   30.20   11.10
  -1 -19   4  230.68   23.30
   1 -19  -4  223.78   22.60
  -1 -19   4  179.68   13.90
  -1  19   4  169.78   20.10
   1  19  -4  199.48   21.60
  -1 -19  -4   26.40   12.60
   1  19   4   17.80   12.10
   1  19   4   23.40   12.80
  -1  19  -4   24.40   11.50
  -3 -19  -4   59.69   16.70
   3  19   4   58.19   16.30
   3  19   4   90.19   15.80
  -5 -19  -4  140.99   23.40
   5  19   4  118.69   18.30
   5  19   4  141.89   24.10
  -7 -19  -4   53.89   24.80
   7  19   4   84.59   17.90
  -6 -20   4   20.10   13.40
  -6 -20   4   28.90   14.00
   6  20  -4   13.00   12.90
   6  20  -4   14.10   13.40
  -4 -20   4    8.50   10.20
  -4 -20   4   -8.50    9.10
   4  20  -4   -3.10   11.00
   4  20  -4  -11.10   10.00
   2 -20  -4   18.50   12.40
  -2 -20   4   34.60    9.60
  -2 -20   4   34.60   12.80
   2  20  -4   33.30   13.60
  -2  20   4   32.10   12.20
   0 -20  -4  201.28   22.30
   0  20  -4  159.78   20.50
   0  20   4  209.88   22.30
  -2 -20  -4   37.40   15.20
  -2  20  -4   32.90   12.60
   2  20   4   39.50   14.90
   2  20   4   23.60   12.50
  -4 -20  -4    3.50   13.80
   4  20   4    7.70   12.30
   4  20   4   -1.70   12.50
  -6 -20  -4   10.80   16.90
   6  20   4   18.90   18.00
   6  20   4   48.70   15.70
   7  21  -4   -3.60   15.30
  -5 -21   4    9.60   12.30
  -5 -21   4   25.70   12.70
   5  21  -4   23.70   14.10
   5  21  -4   22.70   14.60
  -3 -21   4   46.80   14.20
  -3 -21   4   38.50   11.60
  -3  21   4   57.19   14.40
   3  21  -4   11.90   12.00
  -1 -21   4   88.99   16.90
   1 -21  -4   41.60   14.60
   1  21  -4   65.89   15.60
  -1  21   4   89.29   15.80
  -1 -21  -4   41.00   14.80
  -1  21  -4   39.50   13.60
   1  21   4   57.49   15.80
   1  21   4   64.39   15.60
  -3 -21  -4   -8.40   12.70
  -3  21  -4   -2.00   13.30
   3  21   4    1.60   13.30
   3  21   4   35.30   12.70
  -5 -21  -4   -6.00   14.60
   5  21   4    4.70   15.50
   5  21   4    1.80   11.50
  -6 -22   4   10.10   12.70
   6  22  -4   25.40   14.80
  -4 -22   4   12.20   11.30
  -4 -22   4   -4.90   11.00
   4  22  -4    0.30   11.40
   2 -22  -4  183.08   22.90
  -2 -22   4  185.28   22.80
  -2  22   4  193.78   21.70
   2  22  -4  150.38   21.60
   0 -22  -4   11.70   11.60
   0  22  -4   10.00   11.30
   0  22   4   -0.40   13.20
   0  22   4   10.40   11.50
  -2 -22  -4    2.50   13.10
   2  22   4    6.50   12.20
   2  22   4    5.50   11.60
  -2  22  -4   19.90   13.90
  -4 -22  -4  110.29   22.10
   4  22   4  108.69   21.90
   4  22   4  124.59   19.90
   6  22   4   61.19   16.90
  -5 -23   4   11.30   13.50
  -5 -23   4   67.09   15.40
   5  23  -4   44.10   17.30
  -3 -23   4   36.10   15.20
   3  23  -4   21.60   14.30
   1 -23  -4  169.38   22.70
  -1  23   4  195.78   22.30
   1  23  -4  161.98   22.60
  -1 -23  -4   49.99   16.10
   1  23   4   76.49   17.50
   1  23   4   87.69   18.00
  -1  23  -4   40.80   14.30
  -3 -23  -4    5.80   15.70
   3  23   4   11.70   13.60
   3  23   4   22.80   13.80
  -3  23  -4   22.50   13.70
   5  23   4  103.19   19.00
   5  23   4   88.99   23.10
  -4 -24   4   91.29   18.00
   4  24  -4   74.69   18.80
  -2 -24   4  127.09   20.50
   2 -24  -4  112.89   19.70
   2  24  -4  102.79   21.10
   0 -24  -4    6.70   12.60
   0  24   4   25.00   13.10
   0  24   4  -14.30   12.50
   0  24  -4   11.00   11.50
  -2 -24  -4   11.60   14.00
  -2  24  -4    1.80   12.30
   2  24   4   20.30   14.10
   2  24   4   12.90   13.00
   4  24   4   74.79   20.60
   4  24   4   46.20   16.90
  -4  24  -4   52.09   18.40
  -3 -25   4   70.19   17.60
   3  25  -4   58.19   18.10
   1 -25  -4   51.69   16.10
   1  25  -4   52.19   16.80
  -1  25   4   23.20   18.20
  -1 -25  -4   16.70   13.80
   1  25   4   13.20   13.90
  -1  25  -4   21.30   13.60
   1  25   4   17.30   13.60
  -3  25  -4  110.39   20.60
   3  25   4  123.99   23.20
   3  25   4   87.79   20.00
   2 -26  -4   22.60   15.40
   2  26  -4   11.90   16.50
   0 -26  -4   19.50   14.20
   0  26   4   -5.00   14.20
   0  26  -4   23.40   15.50
  -2  26  -4   -2.50   12.70
   2  26   4    0.80   12.70
 -10   0   5    3.90   13.30
   8   0  -5   -2.10    9.20
  -8   0   5    5.40   10.10
  -6   0   5    1.10    4.20
  -6   0   5   -0.10    7.80
   6   0  -5    4.60    8.30
  -4   0   5    2.60    7.30
   4   0  -5   -5.40    6.00
   2   0  -5   -3.40    4.40
  -2   0   5   -0.10    6.80
   0   0   5   -0.60    2.30
   0   0   5    5.50    6.60
   2   0   5   -3.20    6.10
   2   0   5    1.60    5.60
   4   0   5    1.40    6.10
  -4   0  -5    4.40    3.00
   6   0   5   -1.20    8.40
  -6   0  -5    4.70   10.30
   8   0   5  -11.60    9.00
  -8   0  -5    9.90   12.80
 -10   0  -5   14.00   14.60
  10   0   5   -1.70   17.40
  -9  -1   5  152.78   21.30
   9   1  -5  133.39   19.70
  -9   1   5  134.49   19.60
  -7  -1   5  147.59   18.40
   7  -1  -5  152.48   18.10
  -7   1   5  157.38   18.10
   7   1  -5  112.59   15.90
  -5  -1   5  115.59    5.60
  -5  -1   5  148.69   15.90
   5  -1  -5  119.29   14.10
  -5   1   5  139.19    6.10
  -5   1   5  141.49   15.10
  -5   1   5  131.99    6.00
   5   1  -5  141.69   14.80
   3  -1  -5  221.68   14.10
  -3  -1   5  250.97   16.40
  -3   1   5  250.87   15.90
   3   1  -5  237.28   14.10
  -1  -1   5   11.90    6.90
   1  -1  -5    0.70    2.80
  -1  -1   5    9.80    3.80
  -1   1   5    0.90    3.40
   1   1  -5   10.40    4.50
  -1   1   5    3.00    6.50
   1  -1   5  999.50   31.00
  -1  -1  -5 1064.69   29.60
   1   1   5  998.90   30.90
   1   1   5 1022.00   21.90
   1   1   5  978.60   31.50
   3  -1   5 1070.69   31.80
   3   1   5 1050.09   33.50
   3   1   5 1038.40   24.00
  -3   1  -5 1077.09   22.90
  -5  -1  -5  289.57   21.60
   5  -1   5  313.77   19.00
   5   1   5  339.47   20.20
   5   1   5  323.07   12.90
   7  -1   5   55.49   12.90
  -7  -1  -5   50.29   14.30
   7   1   5   72.09   15.60
  -7   1  -5   34.30   13.50
  -9  -1  -5  110.89   21.40
   9  -1   5   97.79   19.00
  -9   1  -5   90.69   19.60
   9   1   5  116.09   19.10
 -10  -2   5   20.20   13.70
 -10   2   5   35.50   12.60
  10   2  -5   24.50   14.30
  -8  -2   5    3.70   11.60
   8   2  -5   -6.90    8.60
  -8   2   5   11.40    9.70
   6  -2  -5   91.99   13.90
  -6  -2   5  112.59    9.10
  -6  -2   5   96.59   15.20
  -6   2   5   87.99   13.10
   6   2  -5  107.69   14.00
  -6   2   5   95.89    7.90
  -4  -2   5    2.90    6.00
   4  -2  -5    3.50    6.80
  -4   2   5    5.30    6.90
  -4   2   5    0.40    1.70
  -4   2   5    2.70    1.60
   4   2  -5    2.10    6.70
  -2  -2   5 1029.20   33.00
   2  -2  -5 1049.20   22.90
   2   2  -5 1054.39   22.20
  -2   2   5 1012.80   32.40
   2   2  -5 1056.79   29.40
   0  -2   5  373.56   11.00
   0  -2  -5  345.07   13.80
   0  -2   5  366.86   17.40
   0   2   5  353.26   11.50
   0   2   5  393.96   18.30
   0   2  -5  361.36   11.10
   2  -2   5  625.24   21.00
  -2  -2  -5  619.64   23.30
   2  -2   5  606.44   23.00
   2   2   5  639.04   15.20
   2   2   5  622.94   24.10
  -4  -2  -5   51.79    6.50
   4  -2   5   50.69    8.70
  -4  -2  -5   46.20   10.60
   4   2   5   40.40    5.10
  -4   2  -5   53.39    4.90
   4   2   5   37.40   10.30
  -6  -2  -5   61.29   14.10
   6  -2   5   50.29   10.90
   6   2   5   57.29    7.90
   6   2   5   49.99   13.20
   8  -2   5   17.70   10.10
  -8  -2  -5   -3.50   11.70
   8   2   5    0.10   10.40
  -8   2  -5  -11.30   10.70
 -10  -2  -5   -2.00   13.60
 -10   2  -5    3.60   15.80
  10   2   5   10.00   13.20
  -9  -3   5   55.79   15.80
  -9   3   5   69.09   14.90
   9   3  -5   40.60   14.20
  -7  -3   5   89.69   16.70
   7   3  -5  109.09   16.10
  -7   3   5   90.29   13.60
  -5  -3   5   56.19   12.30
  -5  -3   5   43.10    4.70
   5   3  -5   43.80   10.20
  -5   3   5   51.69    6.70
  -5   3   5   49.90   10.30
  -3  -3   5   28.30    8.70
  -3   3   5   36.90    3.30
  -3   3   5   24.70    8.00
   3   3  -5   43.90    8.10
  -1  -3   5  561.44   22.30
   1  -3  -5  574.54   16.70
  -1  -3   5  563.24   17.30
  -1   3   5  544.75   16.40
   1   3  -5  593.24   18.00
  -1   3   5  561.94   17.80
  -1   3   5  549.54   21.00
  -1  -3  -5  472.35   18.60
   1  -3   5  443.56   18.60
   1   3   5  486.95   21.40
   1   3   5  420.56   20.20
  -1   3  -5  467.95   11.10
  -3  -3  -5   -6.00    6.60
   3  -3   5    0.60    4.50
   3   3   5   -0.20    2.90
   3   3   5    0.10    7.00
  -3   3  -5    0.40    1.90
  -5  -3  -5  271.17   21.10
   5  -3   5  303.17   17.10
   5   3   5  297.27   13.50
   5   3   5  302.07   20.40
   7  -3   5    7.00    7.70
  -7  -3  -5    0.50   11.10
   7   3   5   12.10    5.60
   7   3   5   12.80   11.20
  -9  -3  -5   10.70   14.60
  -9   3  -5    3.60   13.50
   9   3   5   13.00   14.10
 -10  -4   5   30.00   16.10
  10   4  -5    9.20   13.20
  -8  -4   5  343.77   28.40
   8   4  -5  394.06   26.60
  -8   4   5  356.06   24.60
  -6  -4   5  340.67   13.90
  -6  -4   5  392.06   25.40
  -6   4   5  381.46   21.40
   6   4  -5  389.56   22.80
  -4  -4   5  718.83   29.90
  -4  -4   5  751.62   18.40
  -4   4   5  695.93   19.10
   4   4  -5  703.53   26.90
  -4   4   5  700.03   26.90
   2  -4  -5  141.09    7.70
  -2  -4   5  140.39   13.10
  -2   4   5  128.49   12.20
   2   4  -5  128.89    7.00
  -2   4   5  133.89    7.20
   2   4  -5  149.88   10.40
   0  -4  -5 1444.36   36.30
   0  -4   5 1388.06   38.60
   0  -4   5 1375.46   32.90
   0   4   5 1455.65   40.40
   0   4   5 1401.96   36.00
   0   4  -5 1412.86   32.90
   2  -4   5  647.74   19.30
  -2  -4  -5  607.34   23.80
   2  -4   5  641.44   22.70
  -2   4  -5  623.44   14.90
   2   4   5  653.43   25.90
  -2   4  -5  658.83   15.20
   2   4   5  631.54   17.80
   4  -4   5 1425.66   38.30
  -4  -4  -5 1454.85   46.00
  -4   4  -5 1378.56   33.40
   4   4   5 1437.76   45.70
   4   4   5 1450.15   36.00
   6  -4   5   22.20    8.00
  -6  -4  -5   12.50   11.60
   6   4   5   38.70   12.90
   6   4   5   28.20    6.70
  -8  -4  -5   20.90   14.10
   8  -4   5   43.50   10.60
   8   4   5   16.90   13.00
 -10  -4  -5  265.77   30.90
  10   4   5  256.67   30.50
 -10   4  -5  153.28   29.60
  -9  -5   5   20.90   14.60
   9   5  -5   29.10   13.80
  -9   5   5    7.50   11.10
  -7  -5   5   36.70   13.60
  -7   5   5   42.40   11.50
   7   5  -5   33.50   10.80
  -5  -5   5   95.29    7.90
  -5  -5   5  120.69   16.10
   5   5  -5  102.79   13.60
  -5   5   5   90.59   12.30
  -3  -5   5  154.88    8.00
  -3  -5   5  148.39   14.70
   3   5  -5  138.79   12.40
  -3   5   5  143.59   12.50
   3   5  -5  141.59    7.20
  -3   5   5  146.39    8.40
  -1  -5   5  349.77   17.30
  -1  -5   5  317.87   16.30
   1  -5  -5  363.56   14.00
   1   5  -5  345.47   13.20
   1   5  -5  338.87   13.70
  -1   5   5  321.07   17.10
  -1   5   5  337.77   13.40
  -1  -5  -5  247.48   13.90
   1  -5   5  222.98   13.20
   1   5   5  224.78   16.80
  -1   5  -5  223.88    8.80
   1   5   5  218.58   15.40
  -3  -5  -5  184.68   16.20
   3  -5   5  162.38    9.10
  -3   5  -5  170.98    7.60
   3   5   5  178.68    9.60
   3   5   5  143.39   15.50
   5  -5   5   95.89   10.30
  -5  -5  -5   80.69   14.60
   5   5   5   75.79    8.80
   5   5   5  106.59   16.20
  -7  -5  -5  127.89   20.00
   7  -5   5  113.89   13.70
   7   5   5  127.69   20.20
   7   5   5   99.39   11.90
  -9  -5  -5   22.20   14.70
   9   5   5   22.30   14.80
 -10  -6   5   83.19   19.70
  10   6  -5  106.09   20.80
  -8  -6   5   -8.70   11.00
   8   6  -5   21.30   11.70
  -8   6   5   -2.10    8.10
  -6  -6   5    0.60    4.80
  -6  -6   5    0.40    7.50
  -6   6   5    1.30    7.60
   6   6  -5   -9.00    7.90
  -4  -6   5  181.68   18.00
  -4  -6   5  172.48    9.60
   4   6  -5  163.38    8.60
  -4   6   5  201.58   14.20
  -4   6   5  170.88   10.70
   4   6  -5  167.28   15.40
   2  -6  -5  308.77   13.20
  -2  -6   5  356.86   18.20
   2   6  -5  311.17   12.80
   2   6  -5  337.67   15.60
  -2   6   5  354.06   17.10
  -2   6   5  322.27   13.10
   0  -6  -5  911.11   28.10
   0  -6   5  980.80   25.50
   0  -6   5  987.40   29.70
   0   6   5  978.80   31.60
   0   6  -5  946.81   25.60
   2  -6   5   43.80    7.50
   2  -6   5   58.59    4.90
  -2  -6  -5   63.09   10.20
   2   6   5   68.39   11.80
   2   6   5   49.90    6.60
  -2   6  -5   78.29    6.30
   4  -6   5  258.87   11.80
  -4  -6  -5  252.97   19.20
  -4   6  -5  241.58   11.20
   4   6   5  260.07   13.10
   4   6   5  282.07   20.20
   6  -6   5  125.59   12.40
  -6  -6  -5  150.28   19.80
   6   6   5  137.89   12.70
   6   6   5  168.08   21.20
  -8  -6  -5  205.18   25.90
   8   6   5  201.78   26.00
  10   6   5    7.90   15.70
  -9  -7   5   10.40   15.40
   9   7  -5    0.90   10.80
  -7  -7   5   44.70   14.20
  -7   7   5   36.30   10.30
   7   7  -5   45.20   13.10
  -5  -7   5  570.54   19.90
  -5  -7   5  630.44   30.60
   5   7  -5  535.15   26.40
  -5   7   5  594.74   25.00
  -3  -7   5  101.69   12.90
   3  -7  -5   81.29    8.20
  -3  -7   5  104.19    8.70
   3   7  -5   67.39    7.00
  -3   7   5   74.19   10.40
   3   7  -5   70.29   10.30
  -1  -7   5   42.80    7.40
   1  -7  -5   44.60    7.40
  -1  -7   5   38.30    8.30
   1   7  -5   47.00    7.10
  -1   7   5   55.39    9.00
   1  -7   5  411.66   17.10
  -1  -7  -5  418.16   19.30
   1  -7   5  442.86   12.40
   1   7   5  413.46   22.50
  -1   7  -5  475.05   15.30
   3  -7   5   10.00    2.60
  -3  -7  -5    0.30    7.30
   3   7   5   -1.20    4.70
   3   7   5   -1.90    8.00
  -5  -7  -5  -10.40    8.70
   5  -7   5    3.80    4.10
   5   7   5    0.90    5.50
   5   7   5    1.40    9.10
  -7  -7  -5   12.00   12.10
   7   7   5   14.30    7.20
   7   7   5    5.10   11.60
  -9  -7  -5   25.40   16.20
   9   7   5   27.90   16.20
  -8  -8   5  104.29   19.50
   8   8  -5   71.69   15.70
  -6  -8   5   22.20   11.20
  -6  -8   5   39.60    7.80
   6   8  -5   32.80   11.50
  -6   8   5   35.00    9.80
  -4  -8   5  202.58   12.00
  -4  -8   5  199.68   19.20
   4   8  -5  205.28   16.30
  -4   8   5  181.18   14.50
   2  -8  -5 1821.92   45.90
  -2  -8   5 1777.62   49.70
  -2  -8   5 1820.82   45.10
   2   8  -5 1799.42   47.50
  -2   8   5 1738.43   47.30
   0  -8  -5    6.00    6.70
   0  -8   5   13.30    6.10
   0  -8   5   17.20    4.10
   0   8  -5   15.10    5.60
   0   8   5   16.10    8.00
   0   8   5   15.50    7.50
   2  -8   5   65.19    7.90
  -2  -8  -5   58.69   10.60
  -2   8  -5   64.69    7.60
   2   8   5   55.99    8.40
   2   8   5   59.19   12.00
  -4  -8  -5  281.67   20.80
   4   8   5  311.17   15.80
   4   8   5  276.97   21.70
  -6  -8  -5   10.60   11.20
   6   8   5    5.40   10.70
   6   8   5    1.40    6.30
  -8  -8  -5   30.50   15.40
   8   8   5    2.20   12.10
  -9  -9   5   67.49   18.90
   9   9  -5   45.80   16.00
  -7  -9   5  104.69   18.50
  -7   9   5   95.99   13.40
   7   9  -5  123.79   17.70
  -5  -9   5   -4.70    8.40
  -5  -9   5   14.30    6.80
   5   9  -5   11.30    9.00
  -5   9   5   11.70    7.80
   3  -9  -5  194.78   13.20
  -3  -9   5  170.18   16.50
  -3  -9   5  201.08   12.80
   3   9  -5  152.18   14.80
  -3   9   5  188.78   14.50
  -1  -9   5    8.00    6.40
   1  -9  -5   20.60    7.50
   1   9  -5    6.40    5.80
  -1   9   5    1.20    6.30
   1  -9   5   30.90    6.60
  -1  -9  -5   31.70    9.10
  -1   9  -5   22.60    6.00
   1   9   5   17.10    9.60
  -3  -9  -5  705.53   30.10
   3   9   5  726.03   32.60
   3   9   5  749.62   26.10
  -5  -9  -5   50.19   13.60
   5   9   5   43.80   13.60
   5   9   5   64.79   10.10
  -7  -9  -5   20.90   14.10
   7   9   5   20.50   14.40
   7   9   5   22.00    8.80
  -9  -9  -5   19.70   15.80
   9   9   5   45.60   19.40
  -8 -10   5   17.50   13.10
   8  10  -5   -3.30   10.30
  -6 -10   5   51.19   14.00
  -6 -10   5   38.50    8.80
  -6  10   5   40.80   10.00
   6  10  -5   40.00   12.60
  -4 -10   5  123.99   16.60
  -4 -10   5  153.48   12.70
  -4  10   5  138.79   13.30
   4  10  -5  128.29   15.00
  -2 -10   5   53.99    8.50
   2 -10  -5   36.00    8.50
  -2 -10   5   34.10    8.80
   2  10  -5   53.39    9.70
  -2  10   5   47.90    8.50
   0 -10   5  274.27   10.60
   0 -10   5  262.57   15.20
   0 -10  -5  296.57   17.60
   0  10  -5  244.68   14.20
   0  10   5  309.07   21.20
  -2 -10  -5    4.00    7.30
   2 -10   5    2.20    4.40
   2  10   5    2.20    8.30
  -2  10  -5   -2.70    4.60
  -2  10  -5   -6.70    5.20
   2  10   5   -5.30    6.50
  -4 -10  -5   17.40   10.50
   4  10   5   14.20   10.70
   4  10   5   10.20    6.90
  -6 -10  -5   22.10   12.70
   6  10   5   48.90   10.20
   6  10   5   40.20   14.10
  -8 -10  -5   53.49   17.00
   8  10   5   30.50   15.60
  -9 -11   5   61.29   19.50
   9  11  -5   87.19   19.00
  -7 -11   5   18.20   11.70
   7  11  -5   14.80   11.50
  -5 -11   5  324.77   23.90
  -5 -11   5  329.37   18.10
   5  11  -5  287.87   24.10
   5  11  -5  292.07   21.80
  -5  11   5  314.87   18.00
  -3 -11   5  477.75   24.60
   3 -11  -5  483.55   21.60
  -3 -11   5  437.96   20.20
  -3  11   5  467.85   20.40
   3  11  -5  443.96   22.90
   1 -11  -5  874.81   30.80
  -1 -11   5  909.61   30.60
   1  11  -5  853.71   29.80
  -1 -11  -5  276.07   19.10
   1 -11   5  318.67   14.70
  -1  11  -5  303.57   16.20
   1  11   5  295.67   20.50
  -3 -11  -5   11.40    9.00
   3  11   5   -2.30    6.20
   3  11   5    7.10   10.00
  -5 -11  -5  370.66   25.80
   5  11   5  390.66   28.00
   5  11   5  363.76   20.60
  -7 -11  -5  250.87   27.00
   7  11   5  224.08   19.70
   7  11   5  232.28   28.30
  -9 -11  -5   56.79   20.00
   9  11   5   48.60   20.90
  -8 -12   5   16.70   10.70
   8  12  -5    9.10   12.20
  -6 -12   5  103.59   13.20
  -6 -12   5  100.39   16.10
   6  12  -5  106.69   16.70
   6  12  -5   88.09   17.70
  -4 -12   5    7.40    9.70
  -4 -12   5    1.70    7.30
   4  12  -5    3.10    8.90
  -4  12   5   14.10    7.00
   4  12  -5   27.30   11.30
  -2 -12   5   34.50    8.50
  -2 -12   5   20.80    8.30
   2 -12  -5   36.40    9.60
   2  12  -5   29.80    9.20
  -2  12   5   22.30    7.20
   0 -12   5   69.09    9.70
   0 -12   5   67.49    5.60
   0 -12  -5   59.29   11.50
   0  12  -5   54.19   10.20
   0  12   5   86.99   15.10
   2 -12   5   85.99    7.90
  -2 -12  -5  105.59   15.00
  -2  12  -5   72.79   10.50
   2  12   5   62.79   10.90
   2  12   5   95.49   15.60
  -4 -12  -5   -4.60    8.70
   4  12   5   22.50   12.40
   4  12   5   25.80    9.30
  -6 -12  -5   -8.80   10.20
   6  12   5    8.20   12.10
   6  12   5   -8.70    8.10
  -8 -12  -5   59.39   19.30
   8  12   5   50.59   19.40
  -7 -13   5   11.50   11.50
   7  13  -5   11.20   11.50
  -5 -13   5   51.09   10.60
  -5 -13   5   50.69   13.30
   5  13  -5   38.00   10.80
   5  13  -5   46.50   13.30
  -3 -13   5  264.97   19.60
   3 -13  -5  277.77   18.80
  -3 -13   5  239.78   16.60
   3  13  -5  286.77   19.90
   3  13  -5  277.97   19.30
  -3  13   5  267.67   15.60
  -1 -13   5  251.87   16.20
   1 -13  -5  280.77   20.00
  -1  13   5  283.67   23.00
   1  13  -5  324.27   19.50
   1 -13   5  104.49    9.80
  -1 -13  -5  113.89   15.40
   1  13   5  105.59   16.60
  -1  13  -5   79.69   11.10
  -3 -13  -5   17.30   11.10
   3  13   5   27.60   10.00
   3  13   5   37.60   12.40
  -5 -13  -5  156.28   20.40
   5  13   5  167.28   23.50
   5  13   5  136.19   16.20
  -7 -13  -5   12.30   14.10
   7  13   5   41.60   12.00
   7  13   5   37.80   16.40
  -8 -14   5   23.60   13.70
   8  14  -5    2.60   12.60
  -6 -14   5   59.89   15.80
   6  14  -5   62.79   15.20
   6  14  -5   37.30   14.30
  -4 -14   5  307.77   22.80
  -4 -14   5  277.27   19.30
   4  14  -5  302.67   22.90
  -4  14   5  289.87   16.00
   4  14  -5  284.57   21.70
  -2 -14   5   19.40    7.90
   2 -14  -5   16.30    9.10
  -2 -14   5   27.00    9.90
   2  14  -5   25.10    9.80
   0 -14   5  886.31   29.30
   0 -14  -5  848.52   34.20
   0  14   5  845.92   37.00
   0  14  -5  859.51   32.20
  -2 -14  -5   22.40   11.10
   2 -14   5   14.10    4.10
  -2  14  -5   19.50    9.10
   2  14   5    1.50   10.30
   2  14   5   18.20    9.30
  -4 -14  -5   20.50   11.90
   4  14   5   15.80   12.50
   4  14   5   31.50   11.30
  -6 -14  -5  198.38   24.90
   6  14   5  214.08   20.70
   6  14   5  188.38   25.90
  -8 -14  -5  102.79   22.30
   8  14   5  133.39   25.90
  -7 -15   5   35.70   13.80
   7  15  -5    8.30   12.70
   7  15  -5   12.60   13.90
  -5 -15   5    3.40   10.40
  -5 -15   5  -12.60    7.30
   5  15  -5    9.10   10.80
   5  15  -5    3.20   11.50
  -3 -15   5  164.78   17.10
  -3 -15   5  170.78   18.60
   3 -15  -5  165.98   17.70
   3  15  -5  165.58   18.40
   3  15  -5  148.69   16.90
   1 -15  -5    1.40    8.60
  -1 -15   5    3.30    7.10
   1  15  -5    3.70    8.00
  -1  15   5   -6.00   11.80
  -1 -15  -5   29.50   12.10
   1 -15   5   26.60    6.30
   1  15   5   40.00   12.80
  -1  15  -5   25.80    9.30
  -3 -15  -5  100.89   17.30
   3  15   5   96.39   17.80
   3  15   5   98.69   14.00
  -5 -15  -5    6.10   12.00
   5  15   5   31.80   14.90
   5  15   5    2.80    8.80
  -7 -15  -5   16.40   15.50
   7  15   5   16.20   11.70
   7  15   5   22.00   16.00
  -8 -16   5   33.80   15.10
   8  16  -5   -9.90   13.20
  -6 -16   5    7.90   11.30
   6  16  -5   15.90   13.90
   6  16  -5   -2.20   10.70
  -4 -16   5   28.20   11.90
  -4 -16   5   46.80   11.80
   4  16  -5   40.00   12.20
   4  16  -5   54.49   13.90
   2 -16  -5  369.76   24.10
  -2 -16   5  345.07   22.10
  -2 -16   5  372.66   21.40
   2  16  -5  351.46   23.30
  -2  16   5  332.77   27.30
   0 -16  -5   13.60   10.70
   0 -16   5   16.10    6.90
   0  16   5   11.30   11.90
   0  16  -5   20.80    9.60
  -2 -16  -5   50.49   14.70
  -2  16  -5   46.60   11.00
   2  16   5   55.49   12.70
   2  16   5   52.69   15.50
  -4 -16  -5    7.60   11.90
   4  16   5   11.50   10.90
   4  16   5    8.00   12.10
  -6 -16  -5  106.39   21.50
   6  16   5   92.89   15.80
   6  16   5  115.69   22.50
  -7 -17   5   11.40   12.20
   7  17  -5    5.70   13.30
   7  17  -5   -2.30   13.00
  -5 -17   5   32.10   13.60
  -5 -17   5   62.49   13.50
   5  17  -5   47.80   14.50
   5  17  -5   21.30   13.20
   3 -17  -5   16.80   11.00
  -3 -17   5   15.30    9.80
  -3 -17   5   25.90   10.50
   3  17  -5   16.30   10.10
  -3  17   5  -14.00   12.80
   3  17  -5    2.60   10.10
  -1 -17   5   -2.40    6.80
   1 -17  -5   -4.90    8.50
   1  17  -5   -0.30    8.60
  -1  17   5   -0.60   11.80
  -1 -17  -5    8.90   10.80
  -1  17  -5   20.10    9.70
   1  17   5   -3.20   10.30
   1  17   5   24.10   12.10
  -3 -17  -5   -8.20   11.40
   3  17   5    5.20   11.80
   3  17   5   -0.60    9.70
  -3  17  -5   -2.80   10.50
  -5 -17  -5   11.10   14.80
   5  17   5   18.90   11.00
   5  17   5   37.50   16.30
  -7 -17  -5    1.20   14.90
   7  17   5   18.50   16.10
   7  17   5   31.90   12.70
  -6 -18   5   99.59   19.50
   6  18  -5  131.19   20.80
   6  18  -5   92.49   20.40
  -4 -18   5  -10.70   10.10
  -4 -18   5   14.50    9.70
   4  18  -5   -3.60   10.20
   4  18  -5    6.90   10.20
  -2 -18   5  146.99   18.00
   2 -18  -5  150.18   18.90
  -2 -18   5  174.98   17.70
   2  18  -5  158.48   19.80
  -2  18   5  187.68   22.40
   0 -18   5   23.40    7.40
   0 -18  -5   30.90   12.70
   0  18  -5   31.50   11.80
   0  18   5   51.09   14.10
  -2 -18  -5  101.49   18.60
   2  18   5  111.99   16.90
   2  18   5  148.49   21.60
  -2  18  -5   98.49   15.10
  -4 -18  -5   28.70   15.00
   4  18   5   15.70   10.90
   4  18   5    4.20   12.80
  -6 -18  -5    2.90   14.60
   6  18   5   -1.90   11.20
   6  18   5    7.50   14.80
  -7 -19   5   22.80   17.10
  -5 -19   5  114.69   17.20
  -5 -19   5  141.19   21.60
   5  19  -5  151.68   22.60
   5  19  -5  155.28   21.40
   3 -19  -5  150.68   19.70
  -3 -19   5  152.28   18.60
  -3 -19   5  115.69   17.80
   3  19  -5  136.59   19.60
  -3  19   5  139.59   22.00
   3  19  -5  150.78   21.10
   1 -19  -5  180.78   20.80
  -1 -19   5  168.98   15.80
   1  19  -5  151.48   18.90
  -1  19   5  164.68   21.50
  -1 -19  -5  495.25   31.10
  -1  19  -5  507.25   29.10
   1  19   5  595.84   32.10
   1  19   5  511.45   33.10
  -3 -19  -5   -3.20   12.40
   3  19   5   18.80   11.20
   3  19   5   15.00   12.80
  -3  19  -5    1.10   10.80
  -5 -19  -5  103.79   22.20
   5  19   5  119.19   23.10
   5  19   5  114.79   17.50
  -6 -20   5   -5.70   14.20
   6  20  -5    2.10   12.50
   6  20  -5    9.30   13.10
  -4 -20   5   41.80   13.60
  -4 -20   5   41.70   13.30
   4  20  -5   61.49   16.40
  -4  20   5    9.90   16.20
   4  20  -5   38.10   16.60
  -2 -20   5    7.30    7.20
   2 -20  -5   10.80   10.80
  -2 -20   5   16.90   12.30
   2  20  -5   10.50   11.50
  -2  20   5   -4.90   11.70
   0 -20  -5   66.29   16.40
   0  20   5   81.19   16.80
   0  20  -5   68.99   15.50
  -2 -20  -5   59.59   16.90
   2  20   5   64.19   14.80
  -2  20  -5   51.49   13.80
   2  20   5   98.09   18.70
  -4 -20  -5  105.59   21.20
   4  20   5  141.19   24.10
   4  20   5  134.49   19.10
  -4  20  -5   91.69   18.20
  -6 -20  -5  -24.70   16.30
   6  20   5   22.40   16.90
   6  20   5    4.90   12.40
  -5 -21   5   73.29   15.20
  -5 -21   5   52.79   16.40
   5  21  -5   48.20   17.30
   3 -21  -5   22.60   12.60
  -3 -21   5   -4.70   11.00
  -3 -21   5   -4.50    8.70
  -3  21   5   10.00   13.10
   3  21  -5   15.50   13.00
   1 -21  -5   -2.80   11.60
   1  21  -5   -0.90   10.90
  -1  21   5   17.70   12.20
  -1 -21  -5   54.09   16.30
  -1  21  -5   63.39   14.50
   1  21   5   59.29   16.00
   1  21   5   51.39   15.70
  -3 -21  -5   82.39   19.70
   3  21   5   94.49   20.10
   3  21   5   94.79   16.80
  -3  21  -5   56.19   14.70
  -5 -21  -5   -6.20   17.00
   5  21   5   10.80   12.70
   5  21   5    4.00   14.50
  -6 -22   5    8.80   14.20
  -4 -22   5    8.50   11.70
  -4 -22   5   22.70   11.80
   4  22  -5   -7.00   11.70
   2 -22  -5    8.40   12.40
   2  22  -5    4.90   12.30
  -2  22   5   16.30   11.90
   0 -22  -5   11.50   12.50
   0  22   5   38.20   13.80
   0  22  -5   23.20   12.80
   0  22   5   -2.80   14.10
  -2 -22  -5   -3.80   14.40
   2  22   5   -0.90   12.20
   2  22   5   -0.40   11.70
  -2  22  -5   -0.90   11.50
  -4 -22  -5  -22.90   13.70
   4  22   5   25.30   13.30
   4  22   5   21.10   15.60
  -5 -23   5  133.29   20.60
  -3 -23   5   -4.90   10.70
   3  23  -5   -6.70   12.00
   1 -23  -5    5.60   12.90
   1  23  -5   -2.10   11.60
  -1  23   5   11.30   12.40
  -1 -23  -5  208.78   26.10
  -1  23  -5  235.28   24.50
   1  23   5  165.68   23.30
   1  23   5  167.18   23.40
  -3 -23  -5   20.10   15.80
  -3  23  -5   80.99   17.70
   3  23   5   53.29   17.20
   3  23   5   74.99   18.80
   5  23   5   12.60   13.70
  -4 -24   5   -5.10   12.50
   4  24  -5   18.40   16.80
   2 -24  -5   35.30   13.90
   2  24  -5    5.50   14.00
   0 -24  -5   13.60   13.70
   0  24  -5   31.50   14.80
   0  24   5   -7.80   14.20
   0  24   5   24.80   14.90
  -2 -24  -5   69.99   18.70
   2  24   5   36.30   15.20
   2  24   5   35.30   16.80
  -2  24  -5   36.20   14.20
   4  24   5   61.49   20.10
   4  24   5   15.00   14.70
   3  25  -5   16.00   16.40
   1 -25  -5   11.70   13.70
   1  25  -5  -19.00   12.70
  -1 -25  -5   35.30   14.90
  -1  25  -5   43.80   14.30
   1  25   5    8.10   14.70
   1  25   5   20.50   13.70
   3  25   5   46.60   19.70
   3  25   5   87.69   20.40
  -3  25  -5  103.89   24.20
   0  26  -5   45.20   16.70
   2  26   5  109.09   22.80
  -2  26  -5   40.90   15.70
 -10   0   6   59.69   16.10
   8   0  -6  550.74   31.90
  -8   0   6  596.44   32.90
  -6   0   6  310.27   22.20
   6   0  -6  258.57   22.20
   4   0  -6   36.30    8.80
  -4   0   6   24.70    9.70
  -2   0   6 3743.43   90.89
   2   0  -6 3919.11   85.79
   0   0   6 4426.36   91.79
   0   0   6 4398.56  101.79
   0   0  -6 4471.15   95.79
   2   0   6 1046.60   33.20
   2   0   6 1100.19   35.50
   4   0   6  191.58   15.80
   6   0   6 1107.39   40.30
  -6   0  -6 1074.99   43.90
  -8   0  -6  310.07   30.90
  -9  -1   6   28.00   14.50
  -9   1   6   28.60   12.70
   9   1  -6   13.00   12.10
   7  -1  -6   43.50   11.20
  -7  -1   6   29.40   12.70
  -7   1   6   39.20   12.30
   7   1  -6   16.10   10.50
  -5  -1   6   -8.40    8.00
   5  -1  -6   -2.50    7.70
  -5   1   6    6.30    8.60
   5   1  -6    4.60    6.40
  -3  -1   6  275.87   18.30
   3  -1  -6  282.27   15.60
   3   1  -6  291.07   15.60
  -3   1   6  276.57   18.10
   1  -1  -6    5.60    3.30
  -1  -1   6    4.10    5.50
  -1  -1   6    2.60    3.60
  -1   1   6    2.80    3.40
   1   1  -6   10.40    4.50
  -1   1   6   13.60    7.60
   1  -1   6  422.06   20.10
  -1  -1  -6  445.86   18.00
   1   1   6  426.06   19.60
   1   1   6  408.46   10.40
  -3  -1  -6   46.80   10.20
   3  -1   6   54.49    9.50
   3   1   6   42.40    9.50
  -5  -1  -6   14.10   10.60
   5  -1   6   48.40   10.60
   5   1   6   26.60   10.10
  -7  -1  -6    7.70   11.50
   7  -1   6   13.30    9.60
   7   1   6   -0.60    9.60
  -7   1  -6   10.20   12.20
   9  -1   6   38.00   20.40
  -9  -1  -6   34.50   16.90
  -9   1  -6   86.89   20.80
   9   1   6   60.29   16.40
 -10  -2   6   22.90   15.10
  10   2  -6   13.50   13.80
 -10   2   6   11.90   12.80
  -8  -2   6   11.00   13.00
  -8   2   6   22.70   13.10
   8   2  -6    1.60   10.90
  -6  -2   6  159.98   19.50
   6   2  -6  155.48   17.50
  -6   2   6  140.09   16.80
  -4  -2   6    3.60    8.50
   4   2  -6   -8.00    6.20
  -4   2   6   -6.80    7.30
  -2  -2   6  147.49   14.50
   2  -2  -6  153.48    6.20
  -2   2   6  163.98   14.80
   2   2  -6  150.68    5.40
   2   2  -6  151.78   10.70
   0  -2  -6    2.10    4.40
   0  -2   6    2.30    6.80
   0  -2   6   -0.40    2.50
   0   2  -6   -0.90    2.80
   0   2   6    0.30    2.70
   0   2   6   -4.60    6.50
  -2  -2  -6   13.50    7.00
   2  -2   6   21.00    7.50
   2  -2   6   11.00    6.20
   2   2   6   25.70    8.60
   2   2   6   12.90    6.50
   2   2   6   14.00    1.90
   4  -2   6  174.98   13.70
  -4  -2  -6  181.38   18.10
   4   2   6  175.78    7.60
  -4   2  -6  182.48    5.90
   4   2   6  178.18   15.90
  -6  -2  -6    4.10   11.00
   6  -2   6   -1.90    7.20
   6   2   6   -1.80    3.70
   6   2   6    5.70    9.60
   8  -2   6   20.60    9.60
  -8  -2  -6   11.30   13.60
   8   2   6   21.00   12.20
  -8   2  -6    5.10   12.70
  10   2   6    1.70   13.70
  -9  -3   6   13.70   14.50
  -9   3   6   23.10   12.40
   9   3  -6   17.70   12.80
  -7  -3   6   29.80   12.70
  -7   3   6   13.50   10.20
   7   3  -6   21.70   11.00
  -5  -3   6   19.30   10.80
  -5   3   6   51.09   11.10
   5   3  -6   34.10   10.10
  -3  -3   6  206.38   16.60
   3   3  -6  232.28   14.40
  -3   3   6  240.88   16.60
  -1  -3   6  260.77   16.70
   1  -3  -6  297.07   11.70
  -1  -3   6  269.37   11.60
   1   3  -6  289.77   12.40
  -1   3   6  302.57   17.60
   1   3  -6  312.77   11.50
  -1  -3  -6  189.88   12.60
   1  -3   6  183.28   13.70
   1   3   6  172.38   13.40
   1   3   6  189.48   15.90
  -1   3  -6  203.98    5.50
  -3  -3  -6   34.40    9.90
   3  -3   6   45.90    7.70
   3   3   6   49.40    4.40
   3   3   6   52.19   10.90
  -5  -3  -6   13.20   10.80
   5  -3   6   15.10    7.30
   5   3   6   18.00    4.70
   5   3   6   38.10   11.80
   7  -3   6  203.78   17.90
  -7  -3  -6  177.08   23.30
   7   3   6  196.48   22.80
  -9  -3  -6   17.80   14.80
   9   3   6   17.40   14.10
  -9   3  -6   22.30   14.80
 -10  -4   6   10.90   14.80
  10   4  -6   10.50   15.30
  -8  -4   6   11.20   12.30
  -8   4   6   10.60    9.80
   8   4  -6   -4.30   10.20
  -6  -4   6  176.38   20.10
  -6   4   6  138.79   16.60
   6   4  -6  144.49   17.00
  -4  -4   6   16.90    9.00
  -4   4   6   11.20    8.10
   4   4  -6   20.30    8.10
  -4   4   6   12.90    2.50
  -2  -4   6    3.30    7.50
   2  -4  -6   -1.20    3.30
   2   4  -6   -0.40    4.90
   2   4  -6   -3.40    2.90
  -2   4   6   -8.10    6.40
  -2   4   6    2.80    3.20
   0  -4   6  240.18   15.40
   0  -4  -6  265.77   13.30
   0  -4   6  251.27   10.00
   0   4   6  257.67   16.80
   0   4  -6  251.87   10.00
  -2  -4  -6    8.40    7.00
   2  -4   6   13.40    5.30
   2  -4   6   22.70    7.30
   2   4   6   12.30    3.60
   2   4   6    9.70    8.40
   4  -4   6   37.30    7.20
  -4  -4  -6   36.60   11.30
   4   4   6   38.10    5.40
   4   4   6   25.00    9.90
   6  -4   6   76.69   11.20
  -6  -4  -6   98.69   17.40
   6   4   6   63.89    8.10
   6   4   6   64.49   14.70
  -8  -4  -6    9.90   13.90
   8   4   6   20.60   13.10
  10   4   6   16.50   15.20
  -9  -5   6   49.60   16.70
   9   5  -6   44.90   14.60
  -9   5   6   39.50   13.80
  -7  -5   6  215.48   23.30
   7   5  -6  162.38   19.60
  -7   5   6  232.28   21.20
  -5  -5   6    4.80    7.60
   5   5  -6   18.80    9.50
  -5   5   6    9.90    8.30
  -3  -5   6   -0.40    7.60
   3   5  -6   -1.10    2.20
  -3   5   6    6.30    7.30
  -3   5   6    6.30    3.20
   3   5  -6   -9.50    5.60
   1  -5  -6  656.43   21.00
  -1  -5   6  680.43   25.40
   1   5  -6  672.23   20.40
  -1   5   6  625.34   25.60
  -1   5   6  664.13   20.70
   1   5  -6  672.23   20.80
   1  -5   6  346.87   17.80
  -1  -5  -6  349.87   17.20
  -1   5  -6  386.96   11.40
   1   5   6  376.56   21.50
   1   5   6  377.86   20.40
   3  -5   6  503.05   17.50
  -3  -5  -6  493.85   24.10
   3   5   6  473.95   24.70
  -3   5  -6  498.05   12.40
  -3   5  -6  516.35   12.70
   3   5   6  527.65   16.40
   5  -5   6    7.30    5.60
  -5  -5  -6  -11.20    8.90
   5   5   6    9.40    4.80
   5   5   6   -2.50    8.70
  -7  -5  -6  369.76   29.30
   7  -5   6  449.16   30.90
   7   5   6  361.56   27.90
  -9  -5  -6   11.50   15.10
   9   5   6   25.40   14.40
  -9   5  -6    5.90   14.10
 -10  -6   6   40.20   27.90
  -8  -6   6   15.30   13.40
   8   6  -6   19.50   11.80
  -8   6   6   42.00   12.70
  -6  -6   6   10.90   10.70
   6   6  -6   10.60    9.20
  -6   6   6   14.50    9.90
  -4  -6   6  173.18   18.20
   4   6  -6  190.78    8.20
  -4   6   6  194.88   15.70
   4   6  -6  220.08   16.40
   2  -6  -6  194.58   11.10
  -2  -6   6  167.88   15.70
   2   6  -6  209.18   13.70
   2   6  -6  200.28   10.40
  -2   6   6  208.48   10.80
  -2   6   6  229.18   15.80
   0  -6   6  119.49   12.30
   0  -6  -6  119.19   10.90
   0   6   6   97.79   12.40
   0   6  -6  109.59    8.20
   2  -6   6  366.46   17.70
   2  -6   6  403.76   13.50
  -2  -6  -6  394.96   20.10
   2   6   6  360.26   22.00
  -2   6  -6  359.06   11.50
   2   6   6  407.86   15.00
   4  -6   6   30.10    5.50
  -4  -6  -6   48.30   11.80
   4   6   6   36.00   10.90
   4   6   6   23.70    5.70
  -6  -6  -6    1.00   11.20
   6  -6   6   -1.70    4.90
   6   6   6   15.10   11.30
   6   6   6    1.50    5.00
  -8  -6  -6   67.79   18.70
   8   6   6   58.09   18.20
  -9  -7   6    9.10   12.90
   9   7  -6    6.10   12.10
  -7  -7   6  260.67   26.50
  -7   7   6  268.77   21.00
   7   7  -6  284.57   25.30
  -5  -7   6  321.97   12.70
  -5  -7   6  253.97   21.70
  -5   7   6  273.67   18.30
   5   7  -6  262.47   19.70
  -3  -7   6  194.88   16.30
   3  -7  -6  192.38   10.70
   3   7  -6  165.88    9.40
   3   7  -6  171.88   14.80
  -3   7   6  154.18   14.40
  -3   7   6  183.58   11.50
  -1  -7   6  237.98   16.20
   1  -7  -6  269.77   14.40
   1   7  -6  241.58   13.40
  -1   7   6  258.67   16.90
  -1  -7  -6   31.10    8.30
   1  -7   6   39.40    8.40
  -1   7  -6   24.10    4.70
   1   7   6   33.30   10.70
   3  -7   6  829.82   21.00
  -3  -7  -6  778.92   31.70
   3   7   6  818.72   24.90
   3   7   6  792.62   33.90
  -3   7  -6  843.82   21.60
  -3   7  -6  807.72   21.90
  -5  -7  -6  184.08   20.60
   5  -7   6  187.98   10.70
   5   7   6  182.78   21.30
   5   7   6  175.78   11.90
  -7  -7  -6   54.39   17.20
   7   7   6   45.30   15.70
  -9  -7  -6   -0.50   14.30
   9   7   6  -10.10   12.60
  -8  -8   6  146.59   22.90
   8   8  -6  121.59   19.60
  -6  -8   6   63.69   15.50
  -6   8   6  101.09   14.10
   6   8  -6   84.79   13.80
  -4  -8   6   97.09   14.00
  -4  -8   6   86.39    8.60
  -4   8   6   95.09   12.60
   4   8  -6   85.49   12.80
   2  -8  -6  558.14   20.80
  -2  -8   6  584.74   25.40
  -2   8   6  576.34   24.30
   2   8  -6  573.34   22.50
   0  -8   6  590.64   23.70
   0  -8   6  566.14   18.30
   0  -8  -6  565.44   22.50
   0   8  -6  581.84   19.60
   0   8   6  558.94   25.10
   2  -8   6   86.29    3.70
   2  -8   6   85.99   10.00
   2  -8   6   90.09    3.60
  -2  -8  -6   84.29   12.30
   2   8   6   96.59    9.90
   2   8   6   75.59   14.00
  -2   8  -6   91.59    7.60
   4  -8   6  121.49    6.00
  -4  -8  -6  117.69   16.10
   4   8   6  125.19   17.50
   4   8   6  106.69   10.50
  -6  -8  -6  142.09   20.60
   6   8   6  117.19   18.90
   6   8   6  102.19   11.30
  -8  -8  -6  182.48   26.70
   8   8   6  199.68   26.90
  -9  -9   6   17.00   13.70
   9   9  -6   -3.30   11.90
  -7  -9   6  227.38   25.50
  -7   9   6  229.38   19.20
   7   9  -6  243.18   24.30
  -5  -9   6  237.18   19.90
  -5  -9   6  290.67   14.20
   5   9  -6  298.27   21.20
  -5   9   6  246.18   17.70
  -3  -9   6   48.30   10.90
   3  -9  -6   33.00    7.20
   3   9  -6   34.00    9.20
  -3   9   6   39.80    9.70
  -1  -9   6  128.89   13.20
   1  -9  -6  138.89   13.00
  -1   9   6  106.99   13.10
   1   9  -6  122.39   11.20
   1  -9   6  113.09    5.30
  -1  -9  -6  103.49   12.70
   1  -9   6  119.79   11.80
   1   9   6  139.59   17.40
  -1   9  -6  123.29    9.70
  -3  -9  -6   53.19   11.70
   3   9   6   61.09    9.00
   3   9   6   51.19   13.00
  -3   9  -6   65.99    8.10
  -5  -9  -6  348.57   25.80
   5   9   6  349.67   18.10
   5   9   6  403.06   27.30
  -7  -9  -6   22.30   13.90
   7   9   6   19.20   13.90
  -9  -9  -6   31.00   18.00
   9   9   6   31.10   18.80
  -8 -10   6   -5.40   12.40
   8  10  -6   12.10    9.90
  -6 -10   6   61.39   15.80
  -6  10   6  106.79   14.10
   6  10  -6   95.09   15.90
  -4 -10   6  540.45   20.70
  -4 -10   6  467.95   26.80
  -4  10   6  513.45   24.10
   4  10  -6  490.65   25.20
  -2 -10   6   37.20    9.60
   2 -10  -6   22.70    8.00
   2  10  -6   22.70    8.10
  -2  10   6   24.40    8.40
   0 -10   6  317.67   12.20
   0 -10   6  314.47   17.80
   0 -10  -6  328.17   18.70
   0  10   6  307.67   23.20
   0  10  -6  331.37   16.20
   2 -10   6  495.15   19.70
  -2 -10  -6  481.55   24.60
  -2  10  -6  515.95   18.80
   2  10   6  473.75   27.20
   2  10   6  484.05   21.00
  -4 -10  -6  252.37   23.20
   4  10   6  312.37   16.90
   4  10   6  304.87   24.10
  -6 -10  -6   12.40   12.30
   6  10   6    9.70    6.90
   6  10   6   18.70   12.90
  -8 -10  -6    9.10   14.00
   8  10   6   20.30   15.10
  -9 -11   6   21.40   15.80
   9  11  -6   17.60   13.00
  -7 -11   6   26.10   13.90
   7  11  -6   38.90   13.60
  -5 -11   6    3.20    6.50
  -5 -11   6    4.90   10.30
  -5  11   6    1.60    8.20
   5  11  -6    9.50   10.00
  -3 -11   6   31.20    8.10
   3 -11  -6   32.00    8.40
  -3 -11   6   24.30    9.90
  -3  11   6   23.60    8.30
   3  11  -6   23.50    9.60
   1 -11  -6    6.50    8.20
  -1 -11   6    1.10    7.50
  -1  11   6   -3.20    6.80
   1  11  -6    9.50    6.60
  -1 -11  -6   90.49   13.30
   1 -11   6   99.39   10.80
  -1  11  -6  109.29   11.10
   1  11   6   96.69   16.30
  -3 -11  -6  324.37   22.20
   3  11   6  319.67   24.50
   3  11   6  348.07   18.20
  -3  11  -6  330.97   16.70
  -5 -11  -6   57.59   14.90
   5  11   6   80.59   18.30
   5  11   6   42.60    9.10
  -7 -11  -6   19.00   14.50
   7  11   6   14.50   13.90
  -8 -12   6    4.50   13.40
   8  12  -6    1.10   12.80
  -6 -12   6  277.27   27.40
   6  12  -6  312.57   24.90
  -4 -12   6   41.50    8.90
  -4 -12   6   25.90   10.90
   4  12  -6   50.19   11.80
  -4  12   6   58.29   10.60
   2 -12  -6   13.70    7.80
  -2 -12   6   11.10    8.50
  -2  12   6   18.20    8.10
   2  12  -6   26.00    9.30
   0 -12   6   53.09    5.40
   0 -12   6   52.49    9.80
   0 -12  -6   52.19   11.50
   0  12  -6   35.10    8.70
   0  12   6   61.39   14.90
  -2 -12  -6   22.30   10.20
   2 -12   6    7.60    5.20
  -2  12  -6   14.80    7.00
   2  12   6    3.10    7.30
   2  12   6   19.20   11.20
  -4 -12  -6   95.09   16.10
   4  12   6   70.39   11.10
   4  12   6   98.19   18.30
  -6 -12  -6   65.59   16.80
   6  12   6   82.39   12.00
   6  12   6   75.19   17.70
  -8 -12  -6   26.40   16.90
   8  12   6   21.30   16.20
  -7 -13   6    3.00   11.30
   7  13  -6    2.30   11.10
  -5 -13   6    9.50   10.90
  -5 -13   6   -2.70    6.80
   5  13  -6    5.90    9.30
   3 -13  -6    9.10    7.60
  -3 -13   6    9.80   10.00
  -3 -13   6   14.70    8.20
  -3  13   6   16.70    8.10
   3  13  -6   17.70    9.30
   1 -13  -6  146.59   16.20
  -1 -13   6  118.29   13.50
   1  13  -6  101.09   12.80
  -1  13   6  118.29   18.50
  -1 -13  -6   57.09   12.50
   1 -13   6   37.00    7.80
  -1  13  -6   36.60    8.70
   1  13   6   45.60   14.00
  -3 -13  -6   15.80   10.90
   3  13   6   17.70   11.70
   3  13   6   10.10    8.70
  -3  13  -6   11.10    7.50
  -5 -13  -6   15.90   12.10
   5  13   6   22.10   13.20
   5  13   6   17.90    9.00
  -7 -13  -6    1.20   12.90
   7  13   6   -5.10   12.50
  -8 -14   6   23.20   14.90
   8  14  -6   14.20   13.40
  -6 -14   6   60.29   16.00
   6  14  -6   37.10   14.10
  -4 -14   6    3.50    7.90
  -4 -14   6   -8.40    8.90
  -4  14   6    3.50    6.80
   4  14  -6    3.30   10.20
   2 -14  -6    5.30    8.70
  -2 -14   6   -0.10    8.10
   2  14  -6   17.50    9.20
   0 -14   6    2.90    6.50
   0 -14  -6    0.40    9.20
   0  14   6   -1.00   11.30
   0  14  -6   10.30    8.10
  -2 -14  -6   36.00   12.80
   2 -14   6   57.49    7.30
  -2  14  -6   37.90    9.50
   2  14   6   40.70   13.90
   2  14   6   24.80   10.00
  -4 -14  -6   32.20   14.10
   4  14   6   17.40    9.20
   4  14   6   41.80   14.80
  -6 -14  -6   -5.80   11.60
   6  14   6   40.70   15.50
   6  14   6   -2.80    8.80
  -8 -14  -6  -10.50   16.20
  -7 -15   6   94.79   19.70
   7  15  -6   66.79   17.20
  -5 -15   6  293.07   25.00
  -5 -15   6  264.47   20.20
   5  15  -6  268.17   25.20
  -3 -15   6 1010.00   39.30
  -3 -15   6  958.70   36.00
   3 -15  -6  971.90   37.10
   3  15  -6 1021.50   39.50
  -1 -15   6   20.10    9.10
   1 -15  -6   24.10   10.40
  -1  15   6    2.60   12.60
   1  15  -6   25.90    9.50
  -1 -15  -6  331.67   23.90
   1 -15   6  333.07   16.70
   1  15   6  331.17   26.10
  -1  15  -6  358.66   20.40
  -3 -15  -6 1190.08   47.20
   3  15   6 1135.09   40.40
   3  15   6 1113.49   48.00
  -3  15  -6 1138.99   37.80
  -5 -15  -6  272.57   27.60
   5  15   6  220.18   27.30
  -7 -15  -6   35.70   16.60
   7  15   6   50.19   18.70
  -6 -16   6   20.10   13.30
   6  16  -6   12.90   12.70
  -4 -16   6   29.90   11.60
  -4 -16   6   33.10   10.60
   4  16  -6   15.20   12.00
  -2 -16   6  117.29   15.60
   2 -16  -6  121.49   16.10
   2  16  -6  134.49   17.20
  -2  16   6   98.39   20.70
   0 -16  -6   66.69   14.00
   0 -16   6   53.99    9.70
   0  16  -6   44.50   11.90
   0  16   6   67.49   16.20
  -2 -16  -6   21.20   12.40
  -2  16  -6   27.40    9.80
   2  16   6   28.90   10.70
   2  16   6   29.60   13.50
  -4 -16  -6   25.20   13.70
  -4  16  -6    3.50   11.10
   4  16   6   11.40   10.40
   4  16   6   33.20   15.00
  -6 -16  -6  110.29   21.70
   6  16   6  137.89   24.80
   6  16   6  158.68   18.50
  -7 -17   6   17.90   14.10
   7  17  -6   12.20   13.90
  -5 -17   6   31.90   13.30
   5  17  -6   27.60   13.10
  -3 -17   6   12.10    9.90
   3 -17  -6    9.80    9.50
  -3 -17   6   21.30    9.50
   3  17  -6    1.70   10.50
   1 -17  -6    4.10   10.30
  -1 -17   6   -6.60    6.60
   1  17  -6   -0.40    9.30
  -1  17   6  -15.40   11.30
  -1 -17  -6    6.40   11.50
   1  17   6   17.00   12.70
  -1  17  -6    2.70    8.70
   1  17   6    7.40   11.20
  -3 -17  -6    1.70   12.30
   3  17   6   -0.60    9.80
   3  17   6    6.90   12.60
  -3  17  -6   -5.20    8.70
  -5 -17  -6   94.59   20.00
   5  17   6   95.19   16.00
   5  17   6  120.19   23.60
  -7 -17  -6    5.00   28.50
  -6 -18   6    1.70   12.00
   6  18  -6    3.10   13.20
  -4 -18   6   83.29   14.70
  -4 -18   6  112.59   17.30
   4  18  -6   91.79   17.60
   2 -18  -6   66.89   13.80
  -2 -18   6   74.19   13.00
  -2  18   6   41.30   15.80
   2  18  -6   56.39   14.90
   0 -18  -6   -2.20   10.10
   0 -18   6    2.60    9.60
   0  18  -6   -0.60   10.10
   0  18   6    2.40   12.60
  -2 -18  -6  176.68   22.30
  -2  18  -6  174.78   18.70
   2  18   6  209.68   25.60
   2  18   6  217.88   21.80
  -4 -18  -6   29.40   15.20
   4  18   6   45.90   13.60
   4  18   6   49.60   16.80
  -6 -18  -6   12.90   16.00
   6  18   6   17.90   16.20
   6  18   6   13.30   11.20
  -7 -19   6    7.60   13.90
  -5 -19   6  -10.70   11.50
   5  19  -6   17.40   13.20
   3 -19  -6   50.59   14.40
  -3 -19   6   65.79   14.10
  -3  19   6   34.50   17.60
   3  19  -6   88.09   17.50
   1 -19  -6   72.79   15.20
  -1 -19   6   64.69   11.80
  -1  19   6   89.89   18.30
   1  19  -6   92.79   16.00
  -1 -19  -6  121.99   20.80
   1  19   6  132.99   21.60
   1  19   6  138.99   19.50
  -1  19  -6  108.09   16.20
  -3 -19  -6    8.50   13.80
   3  19   6   13.40   13.40
  -3  19  -6   -6.40    9.60
   3  19   6   10.70   10.10
  -5 -19  -6  -30.50   12.60
   5  19   6   38.10   13.10
   5  19   6   33.20   16.40
  -6 -20   6   16.60   12.90
   6  20  -6    8.00   14.80
  -4 -20   6  109.69   17.10
  -4 -20   6  148.99   21.10
   4  20  -6  151.88   22.50
  -4  20   6   94.59   22.40
  -2 -20   6   -3.60    7.40
   2 -20  -6    2.80   10.80
   2  20  -6   -2.20   10.40
  -2  20   6   -1.60   11.50
   0 -20  -6    5.20   11.10
   0  20  -6   33.40   12.20
   0  20   6   44.90   15.50
  -2 -20  -6   22.60   14.70
   2  20   6   31.20   13.50
   2  20   6   68.89   18.00
  -2  20  -6   34.20   11.60
  -4 -20  -6   44.70   18.00
   4  20   6   50.39   18.70
   4  20   6   60.49   15.70
   6  20   6   -1.80   12.10
  -5 -21   6   18.90   13.90
   5  21  -6   11.30   14.00
   3 -21  -6   21.90   13.70
  -3 -21   6   20.60   12.20
   3  21  -6   17.00   13.70
  -3  21   6   26.30   13.80
   1 -21  -6   45.80   14.60
  -1  21   6   93.99   19.20
   1  21  -6   55.09   15.30
  -1 -21  -6   28.20   13.90
  -1  21  -6   15.30   12.50
   1  21   6    1.40   11.80
   1  21   6   11.30   12.60
  -3 -21  -6   40.10   18.20
   3  21   6   33.70   16.60
   3  21   6   45.20   14.10
  -3  21  -6   54.99   16.30
  -5 -21  -6   -9.10   18.90
   5  21   6    5.10   15.40
   5  21   6    3.80   11.80
  -6 -22   6   20.10   15.10
  -4 -22   6   38.80   13.60
  -4 -22   6   25.70   11.80
   4  22  -6   45.90   17.00
   2 -22  -6   87.69   17.50
   2  22  -6   97.89   18.40
  -2  22   6  149.09   22.10
   0 -22  -6   79.19   17.50
   0  22  -6   52.19   15.30
   0  22   6   23.30   16.10
   0  22   6   66.39   17.40
  -2 -22  -6   53.69   17.50
  -2  22  -6   52.89   13.50
   2  22   6   27.90   14.00
   2  22   6   66.19   18.10
  -4 -22  -6   -1.00   15.40
   4  22   6   26.20   13.70
   4  22   6   17.40   16.10
  -5 -23   6   33.00   16.60
   3  23  -6  105.09   20.00
   1 -23  -6    6.70   11.90
   1  23  -6   11.40   12.10
  -1  23   6   24.10   12.80
  -1 -23  -6   96.29   19.50
   1  23   6   85.39   19.80
  -1  23  -6   80.09   17.20
   1  23   6   61.09   17.50
  -3 -23  -6   33.10   18.20
   3  23   6   64.79   20.60
   3  23   6   54.29   17.10
   2 -24  -6  135.69   21.00
   2  24  -6  144.79   22.20
   0 -24  -6   61.79   17.60
   0  24   6   78.29   17.80
   0  24  -6   61.59   16.30
   0  24   6   58.89   19.60
  -2 -24  -6   10.30   15.70
  -2  24  -6   33.10   13.20
   2  24   6   23.80   14.20
   2  24   6   27.90   16.70
   1 -25  -6   98.29   19.50
   1  25  -6   93.79   19.50
  -1 -25  -6   20.50   18.20
  -1  25  -6    9.00   14.30
   1  25   6   37.90   16.30
   1  25   6   55.09   17.50
   0  26  -6   36.20   16.90
 -10   0   7   -7.30   13.60
  -8   0   7   -0.40   12.80
   8   0  -7   -3.40    9.90
  -6   0   7   15.80   11.10
   6   0  -7    8.60    9.10
   4   0  -7   -6.40    7.00
  -4   0   7   12.50    9.40
   2   0  -7    1.40    5.40
   2   0  -7    2.30    1.60
  -2   0   7   -2.40    7.70
   0   0   7    1.30    2.70
   0   0  -7    1.70    4.60
   0   0   7    5.70    7.70
   2   0   7  -10.20    6.40
   2   0   7    1.90    5.60
   4   0   7    4.00    8.00
   6   0   7   -9.40    8.50
  -6   0  -7   -9.50    9.20
  -8   0  -7  -13.20   12.40
   8   0   7   -3.90    9.80
  -9  -1   7    9.80   14.40
  -9   1   7   -8.80   12.50
  -7  -1   7    1.60   10.40
   7   1  -7   -4.50    9.80
  -7   1   7    7.50   10.90
   5  -1  -7  511.65   25.60
  -5  -1   7  559.34   29.10
  -5   1   7  462.35   26.90
   5   1  -7  527.15   25.40
  -3  -1   7  813.82   32.90
  -3   1   7  850.71   32.60
   3   1  -7  772.82   27.30
  -1  -1   7  126.09   14.00
   1  -1  -7  137.99    8.40
  -1   1   7  130.99   13.50
   1   1  -7  140.79    8.50
   1   1  -7  168.48    9.70
   1  -1   7   72.79   11.50
  -1  -1  -7   46.60    8.70
   1   1   7   61.69    3.40
   1   1   7   61.49   10.90
   3  -1   7  464.65   21.80
  -3  -1  -7  488.95   24.20
   3   1   7  483.55   23.60
  -5  -1  -7  269.27   22.50
   5  -1   7  295.77   19.40
   5   1   7  291.57   21.10
   7  -1   7   65.29   14.00
  -7  -1  -7   59.09   15.80
  -7   1  -7   75.09   17.20
   7   1   7   80.29   16.30
  -9  -1  -7   13.40   15.20
  -9   1  -7   17.70   14.70
   9   1   7   -2.40   12.30
 -10  -2   7    0.00   14.80
 -10   2   7    0.30   13.30
  -8  -2   7   11.90   13.00
   8   2  -7    1.80   10.70
  -8   2   7   -2.10   10.50
  -6  -2   7   15.30   11.70
  -6   2   7  -11.40    8.30
   6   2  -7   13.90    9.40
  -4  -2   7   -6.30    8.50
  -4   2   7    2.00    8.50
   4   2  -7    6.80    7.50
   2  -2  -7  385.06   11.40
  -2  -2   7  417.46   22.10
   2   2  -7  393.46   10.80
  -2   2   7  379.26   21.30
   2   2  -7  380.86   10.60
   2   2  -7  393.56   16.50
   0  -2   7   27.60    8.90
   0  -2  -7   17.70    5.50
   0  -2   7   18.70    3.50
   0   2   7   22.00    9.00
   0   2   7   21.00    3.90
   2  -2   7  267.37   15.60
   2  -2   7  281.17   18.10
  -2  -2  -7  245.68   16.80
   2   2   7  303.87   19.80
   2   2   7  277.87   19.30
  -4  -2  -7  295.67   21.40
   4  -2   7  325.47   18.10
   4   2   7  304.17   20.10
   6  -2   7    4.00    7.40
  -6  -2  -7    5.00   11.20
   6   2   7    3.10    9.70
  -8  -2  -7   16.20   14.00
  -8   2  -7   10.70   13.30
   8   2   7   27.90   14.20
  -9  -3   7   25.50   14.00
   9   3  -7   -3.60   11.60
  -9   3   7   -4.70   10.50
  -7  -3   7   26.20   13.20
   7   3  -7   33.90   12.40
  -7   3   7   32.00   12.50
  -5  -3   7  238.68   22.70
  -5   3   7  219.98   20.50
   5   3  -7  198.28   18.60
  -3  -3   7  102.09   14.20
   3   3  -7  122.69   11.90
  -3   3   7  126.69   15.00
  -1  -3   7    8.00    7.80
   1  -3  -7    1.90    4.00
  -1   3   7   -9.10    7.20
   1   3  -7    7.80    4.60
   1  -3   7  416.46   21.40
  -1  -3  -7  469.35   19.80
   1   3   7  454.35   23.50
   1   3   7  424.76   22.60
   1   3   7  442.06   13.00
  -3  -3  -7    4.70    8.30
   3  -3   7   10.10    6.40
   3   3   7   11.40    2.00
   3   3   7   18.30    9.50
  -5  -3  -7  284.87   23.70
   5  -3   7  331.87   18.80
   5   3   7  373.66   23.70
   7  -3   7   -0.40    6.90
  -7  -3  -7   14.20   12.60
   7   3   7  -11.60    9.70
  -9  -3  -7   53.49   18.00
  -9   3  -7   42.00   17.70
   9   3   7   35.60   14.80
  -8  -4   7    2.20   12.50
  -8   4   7    0.80   11.20
   8   4  -7    2.80   11.10
  -6  -4   7  240.88   23.20
  -6   4   7  166.98   18.80
   6   4  -7  199.58   20.30
  -4  -4   7 1404.16   48.30
  -4   4   7 1495.25   46.70
   4   4  -7 1411.36   43.50
  -2  -4   7  110.29   14.00
   2  -4  -7  101.29    7.50
   2   4  -7   97.99    6.60
   2   4  -7   93.39    9.70
  -2   4   7   89.89   12.70
   0  -4  -7   35.30    7.00
   0  -4   7   41.80    9.50
   0  -4   7   28.70    4.40
   0   4   7   39.80    5.70
   0   4   7   46.60   10.40
   0   4  -7   33.10    4.80
   2  -4   7  870.51   30.80
   2  -4   7  833.72   26.80
  -2  -4  -7  814.12   30.70
   2   4   7  809.82   20.90
   2   4   7  804.42   32.70
   4  -4   7  167.88   12.40
  -4  -4  -7  167.08   18.80
   4   4   7  180.88   19.00
   4   4   7  175.98    8.10
   6  -4   7  527.25   24.10
  -6  -4  -7  535.45   32.60
   6   4   7  538.25   30.60
  -8  -4  -7  101.59   20.30
   8   4   7   33.50   15.10
  -9  -5   7   13.00   15.40
  -9   5   7   25.20   14.10
   9   5  -7   37.20   14.50
  -7  -5   7   31.60   12.80
  -7   5   7   25.80   11.90
   7   5  -7   38.90   12.40
  -5  -5   7   71.39   14.40
  -5   5   7   58.89   12.20
   5   5  -7   53.79   11.80
  -3  -5   7   55.79   11.90
  -3   5   7   48.50   11.20
   3   5  -7   44.00    9.40
   3   5  -7   47.70    4.00
  -3   5   7   56.49    5.30
  -1  -5   7  380.46   20.90
   1  -5  -7  393.16   15.80
   1   5  -7  393.66   15.70
  -1   5   7  400.26   21.60
   1  -5   7  125.09   13.90
  -1  -5  -7   81.19   10.60
   1   5   7  124.29   14.20
  -1   5  -7  110.99    5.80
   1   5   7  125.89   16.10
  -3  -5  -7  107.59   14.60
   3  -5   7  129.49    9.70
   3   5   7  122.99   16.10
   3   5   7  116.29    7.30
  -5  -5  -7   78.09   15.30
   5  -5   7   64.49    9.20
   5   5   7   60.19    6.60
   5   5   7   89.89   15.50
  -7  -5  -7   -4.50   11.90
   7   5   7   20.10   12.90
  -9  -5  -7   15.60   15.70
  -9   5  -7   56.69   18.00
   9   5   7   53.69   18.40
  -8  -6   7  164.28   24.40
  -8   6   7  193.58   21.90
   8   6  -7  132.19   20.50
  -6  -6   7   23.80   11.20
   6   6  -7   48.60   12.60
  -6   6   7   34.70   11.00
  -4  -6   7    7.40    9.30
  -4   6   7    0.60    8.30
   4   6  -7    3.50    8.00
  -2  -6   7  223.88   17.60
   2  -6  -7  228.08   12.10
   2   6  -7  236.08   14.50
   2   6  -7  205.38   10.70
  -2   6   7  215.18   11.80
  -2   6   7  212.78   17.30
   0  -6   7 1035.20   35.10
   0  -6  -7 1050.69   31.90
   0   6   7 1023.00   36.60
   0   6  -7 1046.20   27.50
  -2  -6  -7  142.19   14.90
   2  -6   7  163.28    9.90
   2  -6   7  172.98   14.90
  -2   6  -7  159.58    5.60
   2   6   7  157.48    9.60
   2   6   7  159.18   18.20
   4  -6   7   13.10    4.90
  -4  -6  -7   12.80   10.00
   4   6   7    1.20    9.50
   4   6   7    8.70    4.00
  -6  -6  -7   21.50   13.50
   6   6   7   34.50   13.60
  -8  -6  -7   -2.00   14.40
   8   6   7   27.40   15.40
  -9  -7   7   25.60   17.20
   9   7  -7   39.70   15.30
  -7  -7   7   25.60   14.00
   7   7  -7   13.80   11.90
  -7   7   7    2.40   10.10
  -5  -7   7   35.80   12.20
  -5   7   7    3.40    9.50
   5   7  -7   21.00   10.10
   3  -7  -7    6.20    4.20
  -3  -7   7   16.80    7.80
   3   7  -7    8.90    7.10
  -3   7   7   -0.90    8.10
   3   7  -7    6.30    3.50
   1  -7  -7  216.98   13.60
  -1  -7   7  229.18   17.00
  -1   7   7  206.48   17.00
   1   7  -7  211.38   12.60
  -1  -7  -7   78.99   11.00
   1  -7   7   88.19   11.60
  -1   7  -7   79.39    6.80
   1   7   7  116.09   16.30
   1   7   7  101.69   14.20
   3  -7   7    5.90    3.30
  -3  -7  -7   -5.10    8.00
  -3   7  -7   13.70    2.80
   3   7   7    3.30    9.10
   3   7   7    8.50    4.70
  -5  -7  -7  293.47   24.40
   5   7   7  297.07   14.40
   5   7   7  321.77   26.00
  -7  -7  -7    5.50   13.20
   7   7   7   -2.70   10.90
   9   7   7   -2.20   16.10
  -8  -8   7   20.20   13.20
   8   8  -7   11.30   12.70
  -6  -8   7   56.89   15.60
   6   8  -7   96.59   15.90
  -6   8   7   85.59   14.70
  -4  -8   7   35.40   10.40
  -4   8   7   29.70    9.90
   4   8  -7   16.60    9.30
   2  -8  -7   14.50    6.20
  -2  -8   7   29.10    9.90
  -2   8   7   15.30    9.00
   2   8  -7   21.60    7.00
   0  -8  -7  448.16   20.70
   0  -8   7  430.96   21.60
   0   8   7  431.16   23.60
   0   8  -7  447.86   16.90
  -2  -8  -7  201.18   16.80
   2  -8   7  229.08    8.70
   2  -8   7  202.78   15.30
  -2   8  -7  215.28    9.70
   2   8   7  201.08   12.70
   2   8   7  200.58   21.20
  -4  -8  -7   55.09   13.10
   4   8   7   37.30    6.80
   4   8   7   48.10   13.60
  -6  -8  -7   55.09   15.90
   6   8   7   32.70   13.80
  -8  -8  -7  253.97   31.30
   8   8   7  354.26   35.70
  -9  -9   7  -11.40   13.70
   9   9  -7    3.00   13.10
  -7  -9   7  -10.90   10.80
   7   9  -7    2.40   10.70
  -7   9   7   -4.30   10.30
  -5  -9   7  223.68   23.10
   5   9  -7  207.68   20.40
  -5   9   7  229.98   18.40
  -3  -9   7  265.37   20.50
   3  -9  -7  275.77   14.50
  -3   9   7  299.57   19.50
   3   9  -7  306.67   18.70
   1  -9  -7    1.10    7.20
  -1  -9   7    8.30    7.90
   1   9  -7    5.00    6.20
  -1   9   7   -0.50    7.50
   1  -9   7   29.20    4.30
  -1  -9  -7   30.20    9.10
   1  -9   7   27.40    8.30
   1   9   7   29.30   12.10
  -1   9  -7   23.90    5.60
  -3  -9  -7  231.78   21.20
   3   9   7  248.18   21.80
  -3   9  -7  226.88   10.60
   3   9   7  231.28   14.00
  -5  -9  -7   74.29   15.50
   5   9   7   67.19    8.90
   5   9   7   61.89   15.60
  -7  -9  -7   64.89   17.60
   7   9   7   55.79   17.50
  -8 -10   7   37.10   15.70
   8  10  -7   31.30   13.60
  -6 -10   7   26.60   12.90
  -6  10   7   19.80   10.20
   6  10  -7   41.80   12.90
  -4 -10   7   -1.80    9.00
   4  10  -7   10.30    9.50
  -4  10   7    8.60    8.70
  -2 -10   7   89.29   13.50
   2 -10  -7   97.89   11.70
   2  10  -7   85.19   11.20
  -2  10   7   63.69   11.80
   0 -10   7  216.38   10.80
   0 -10   7  212.38   17.00
   0 -10  -7  215.48   17.20
   0  10  -7  230.18   13.70
   0  10   7  187.58   21.90
  -2 -10  -7   11.80    9.00
   2 -10   7   -0.60    6.10
  -2  10  -7    2.90    4.70
   2  10   7   15.80   10.90
   2  10   7    0.90    6.60
  -4 -10  -7  193.68   21.30
   4  10   7  220.58   13.90
   4  10   7  172.38   21.80
  -6 -10  -7   -5.20   11.10
   6  10   7   -4.20   11.90
  -8 -10  -7    5.90   14.50
   8  10   7   26.40   17.70
  -7 -11   7  157.78   22.40
   7  11  -7  151.18   20.90
  -5 -11   7   97.89   17.20
   5  11  -7  114.09   16.50
  -5  11   7  105.49   15.00
  -3 -11   7   19.40   10.30
   3 -11  -7    2.90    6.20
   3  11  -7   18.00    9.50
  -3  11   7   25.20    9.20
  -1 -11   7  600.74   28.00
   1 -11  -7  653.63   27.10
  -1  11   7  669.03   28.90
   1  11  -7  650.13   25.40
   1 -11   7  341.37   18.80
  -1 -11  -7  344.87   21.20
  -1  11  -7  305.47   15.50
   1  11   7  303.47   24.20
  -3 -11  -7  169.98   19.30
   3  11   7  187.78   22.40
   3  11   7  159.98   14.30
  -3  11  -7  160.98   11.40
  -5 -11  -7   17.60   11.90
   5  11   7   25.10    7.50
   5  11   7   16.30   12.40
  -7 -11  -7   81.59   19.80
   7  11   7  103.39   21.40
  -8 -12   7   22.30   14.10
   8  12  -7    8.00   13.00
  -6 -12   7   -8.00   10.40
   6  12  -7  -10.90    9.90
  -4 -12   7    6.80   10.20
  -4  12   7   -2.90    8.60
   4  12  -7    6.30    8.90
   2 -12  -7  170.88   15.60
  -2 -12   7  148.69   16.50
   2  12  -7  150.98   15.20
  -2  12   7  144.49   16.30
   0 -12  -7   39.70   11.70
   0 -12   7   39.00   10.00
   0  12  -7   38.70    9.00
   0  12   7    3.60   12.00
   2 -12   7    8.30    6.20
  -2 -12  -7   18.40   10.30
  -2  12  -7    5.10    5.90
   2  12   7    9.60    8.80
   2  12   7    8.50   10.80
  -4 -12  -7   27.30   12.00
   4  12   7   14.70    7.20
   4  12   7  -12.00   10.30
  -6 -12  -7   32.20   14.90
   6  12   7   41.90   15.80
  -8 -12  -7   26.70   18.10
   8  12   7   33.90   18.50
  -7 -13   7    8.70   12.40
   7  13  -7  -12.90   10.70
  -5 -13   7   76.69   16.20
  -5  13   7   93.79   15.70
   5  13  -7   81.79   15.60
   3 -13  -7   -1.60    6.50
  -3 -13   7   -4.80    8.90
   3  13  -7   -1.10    8.90
  -3  13   7   -2.80    8.00
   1 -13  -7    1.00    8.20
  -1 -13   7   -5.40    7.30
  -1  13   7    9.50   13.50
   1  13  -7   11.00    7.70
   1 -13   7  503.95   22.60
  -1 -13  -7  515.75   27.30
  -1  13  -7  537.95   22.40
   1  13   7  483.45   30.80
  -3 -13  -7   14.60   11.50
  -3  13  -7   21.10    7.30
   3  13   7   16.80   12.10
   3  13   7   36.60    9.50
  -5 -13  -7  122.19   19.70
   5  13   7  146.99   22.40
   5  13   7   99.79   13.40
  -7 -13  -7   37.20   17.20
   7  13   7   41.50   17.70
  -8 -14   7  188.68   26.30
   8  14  -7  152.88   23.40
  -6 -14   7   57.39   16.40
   6  14  -7   62.79   16.10
  -4 -14   7   18.80   10.90
  -4  14   7   12.50    8.30
   4  14  -7   23.10   11.50
   2 -14  -7  261.37   18.70
  -2 -14   7  285.07   20.50
   2  14  -7  264.97   19.60
   0 -14   7  338.57   20.10
   0 -14  -7  339.67   23.90
   0  14  -7  375.36   20.70
   0  14   7  356.76   27.90
  -2 -14  -7   67.39   14.80
   2 -14   7   88.79    9.90
   2  14   7   81.49   13.10
   2  14   7   83.59   17.20
  -2  14  -7   86.49   11.10
  -4 -14  -7   91.09   17.50
   4  14   7   82.09   13.20
   4  14   7   75.69   17.60
  -6 -14  -7   83.69   19.30
   6  14   7  114.29   22.10
  -7 -15   7   16.70   13.00
   7  15  -7   -0.10   14.00
  -5 -15   7   33.50   13.90
   5  15  -7   52.89   14.20
   3 -15  -7   63.19   12.50
  -3 -15   7   51.99   13.20
   3  15  -7   45.30   12.70
  -1 -15   7   -4.20    7.80
   1 -15  -7    0.10    8.90
  -1  15   7   -3.70   12.90
   1  15  -7   -7.40    8.40
   1 -15   7   -5.70    5.70
  -1 -15  -7   12.10   11.00
  -1  15  -7   11.40    7.80
   1  15   7   11.60   12.90
  -3 -15  -7   48.50   14.90
   3  15   7   65.79   17.00
   3  15   7   46.90   11.90
  -5 -15  -7   27.60   14.60
   5  15   7   43.60   10.70
   5  15   7   -0.40   12.50
  -7 -15  -7   24.60   17.10
   7  15   7   32.60   18.30
  -6 -16   7   49.10   15.50
   6  16  -7   26.80   14.30
  -4 -16   7   17.90   10.80
   4  16  -7   -9.20    9.60
  -2 -16   7   80.39   14.60
   2 -16  -7   96.09   15.50
   2  16  -7   76.79   14.20
  -2  16   7   51.49   18.30
   0 -16   7  318.97   19.10
   0 -16  -7  287.27   23.10
   0  16  -7  319.57   21.30
   0  16   7  334.67   27.50
  -2 -16  -7   82.49   18.10
  -2  16  -7  105.99   12.90
   2  16   7  105.59   15.50
   2  16   7  153.08   22.50
  -4 -16  -7   -4.10   12.60
   4  16   7   -4.00    9.70
   4  16   7   11.60   13.30
  -6 -16  -7   -7.50   13.50
   6  16   7   10.90   14.60
  -7 -17   7    9.70   13.00
   7  17  -7   -6.90   13.40
  -5 -17   7    1.00   11.60
   5  17  -7   12.90   12.90
   3 -17  -7    6.90    9.40
  -3 -17   7    5.40   11.00
   3  17  -7    6.30   10.40
   1 -17  -7   19.90   11.60
  -1 -17   7   19.60    9.70
   1  17  -7   22.30   10.20
  -1  17   7   14.10   13.90
  -1 -17  -7   31.30   13.60
  -1  17  -7   41.60   11.50
   1  17   7    7.40   11.70
   1  17   7   27.10   14.40
  -3 -17  -7   -8.80   11.90
   3  17   7    8.10    9.20
   3  17   7   10.40   13.60
  -5 -17  -7  -15.50   12.80
   5  17   7   18.70   11.00
   5  17   7   14.60   15.10
  -6 -18   7   -2.70   12.30
   6  18  -7   -5.00   12.80
  -4 -18   7   12.20   12.10
   4  18  -7    8.80   12.50
  -2 -18   7   17.80   10.40
   2 -18  -7   45.60   12.60
   2  18  -7   52.39   13.90
  -2  18   7   30.70   16.80
   0 -18  -7   -6.30   10.10
   0  18  -7   -0.80    9.60
   0  18   7   16.20   13.70
  -2 -18  -7   91.09   19.10
   2  18   7   66.89   15.40
   2  18   7   65.19   17.20
  -2  18  -7   98.29   14.30
  -4 -18  -7   84.29   19.80
   4  18   7   73.79   14.80
   4  18   7   51.79   17.70
  -6 -18  -7    1.20   16.40
   6  18   7    5.80   14.60
  -5 -19   7    3.60   12.80
   5  19  -7    3.30   12.00
  -3 -19   7   58.79   14.20
   3 -19  -7   81.29   15.50
  -3  19   7   50.69   18.60
   3  19  -7   60.29   15.70
  -1 -19   7  356.96   24.60
   1 -19  -7  409.96   26.90
   1  19  -7  435.66   27.80
  -1  19   7  417.16   31.10
  -1 -19  -7   61.29   16.90
   1  19   7   48.60   16.10
  -1  19  -7   54.59   13.40
   1  19   7   54.99   16.20
  -3 -19  -7   59.29   18.30
   3  19   7  109.39   17.40
   3  19   7  128.49   23.10
  -5 -19  -7   78.89   21.20
   5  19   7   99.49   24.00
   5  19   7   98.39   17.50
  -6 -20   7   24.70   15.80
  -4 -20   7  135.39   19.80
   4  20  -7  159.88   22.90
  -4  20   7  119.39   26.40
   2 -20  -7    5.60   10.50
  -2 -20   7    2.20    9.50
   2  20  -7   13.40   12.00
  -2  20   7  -12.60   12.00
   0 -20  -7   21.90   13.10
   0  20   7   46.70   15.50
   0  20  -7   26.70   13.00
  -2 -20  -7   58.29   17.30
   2  20   7   57.29   15.00
   2  20   7   69.79   19.00
  -4 -20  -7   16.50   17.40
   4  20   7   18.50   16.00
   4  20   7   24.10   11.90
  -5 -21   7   81.59   17.70
   5  21  -7   48.90   16.30
  -3 -21   7   36.10   12.60
   3 -21  -7   16.00   12.40
   3  21  -7   49.00   15.50
  -3  21   7   46.90   17.80
   1 -21  -7   77.79   16.40
  -1  21   7   95.99   19.80
   1  21  -7  100.19   17.80
  -1 -21  -7   -0.30   12.00
   1  21   7   20.50   15.00
   1  21   7   36.30   14.80
  -1  21  -7   37.10   13.00
  -3 -21  -7   33.60   17.10
   3  21   7   64.69   16.40
   3  21   7   78.29   20.30
   5  21   7   46.70   14.70
  -4 -22   7  -11.90   10.20
   4  22  -7  -11.30   13.60
   2 -22  -7    7.60   12.40
   2  22  -7   12.20   12.50
  -2  22   7   -0.90   12.40
   0 -22  -7    9.10   12.40
   0  22  -7   -4.90   11.10
   0  22   7   16.90   13.20
   0  22   7  -42.80   11.60
  -2 -22  -7   23.00   17.40
   2  22   7   18.20   13.30
   2  22   7   62.29   18.40
   4  22   7    5.50   12.40
   3 -23  -7   80.79   17.30
  -3  23   7   83.59   19.50
   3  23  -7   53.99   18.40
   1 -23  -7  124.99   20.80
   1  23  -7  140.99   20.50
  -1  23   7  108.79   19.90
  -1 -23  -7   34.50   15.70
  -1  23  -7   20.60   13.40
   1  23   7   36.20   16.10
   1  23   7   17.00   13.70
   3  23   7   34.10   17.90
   3  23   7   12.80   13.60
   2 -24  -7   11.80   12.60
  -2  24   7   52.49   15.80
   2  24  -7   22.50   14.00
   0 -24  -7   30.80   15.40
   0  24   7   25.40   15.80
   0  24  -7   31.00   13.50
   0  24   7   11.60   16.50
   2  24   7   23.60   13.70
   2  24   7   21.50   16.40
   1 -25  -7   15.60   15.20
   1  25  -7   24.60   15.50
  -1  25   7   39.30   16.20
   1  25   7    9.10   13.50
 -10   0   8  -18.80   14.60
  -8   0   8  543.15   34.60
   6   0  -8  312.67   22.80
  -6   0   8  337.67   25.80
   4   0  -8  130.59   14.30
  -4   0   8  179.98   19.40
  -2   0   8 1354.66   45.30
   2   0  -8 1350.76   29.90
   0   0  -8   65.09    8.30
   0   0   8   76.69    5.80
   0   0   8   69.69   12.50
  -2   0  -8 1455.65   44.40
   2   0   8 1499.75   45.60
   2   0   8 1416.96   47.10
   4   0   8  533.85   26.00
  -4   0  -8  522.45   28.10
   6   0   8   10.90    9.10
  -6   0  -8   19.50   12.40
   8   0   8   23.30   12.10
  -8   0  -8   48.00   17.40
  -9  -1   8   -2.90   13.70
  -9   1   8   11.90   13.80
  -7  -1   8   44.00   14.90
   7   1  -8   56.49   14.40
  -7   1   8   52.39   15.40
  -5  -1   8  132.19   18.40
   5   1  -8  100.89   14.60
  -5   1   8   89.69   16.60
  -3  -1   8    4.70    9.50
   3   1  -8    3.30    6.30
  -3   1   8    0.30    9.20
  -1  -1   8    3.70    8.80
   1  -1  -8    2.30    3.80
   1   1  -8    5.20    3.90
  -1   1   8   -1.30    7.90
   1  -1   8  413.36   22.80
  -1  -1  -8  408.76   19.30
   1   1   8  359.96   22.30
   1   1   8  403.86    9.80
   1   1   8  428.56   23.30
   3  -1   8    7.10    7.70
  -3  -1  -8   -7.20    7.70
   3   1   8   -1.60    7.80
  -5  -1  -8   31.80   12.70
   5  -1   8   27.10    9.70
  -5   1  -8   34.40   12.90
   5   1   8   15.60    9.80
  -7  -1  -8  115.49   20.30
   7  -1   8   95.59   16.00
   7   1   8   77.79   16.70
  -7   1  -8   93.79   18.80
 -10   2   8   44.30   17.50
  -8  -2   8   -8.50   12.60
   8   2  -8    0.10   11.10
  -8   2   8  -15.80   12.10
  -6  -2   8    3.20   11.30
   6   2  -8   -2.70    9.10
  -6   2   8   13.40   11.70
  -4  -2   8   54.59   13.40
  -4   2   8   25.10   11.30
   4   2  -8   24.10    8.80
  -2  -2   8  432.66   24.30
   2  -2  -8  411.36   12.70
  -2   2   8  406.36   24.10
   2   2  -8  407.26   17.40
   2   2  -8  433.86   12.10
   2   2  -8  423.56   12.00
   0  -2   8   24.80    9.50
   0  -2  -8   39.40    7.40
   0  -2   8   32.00    4.20
   0   2   8   11.40    7.80
   0   2   8   22.30    4.10
   2  -2   8   38.60   10.50
   2  -2   8   70.49   10.90
  -2  -2  -8   63.89   11.10
   2   2   8   74.09   13.50
   2   2   8   63.99   12.30
   4  -2   8   72.99   11.60
  -4  -2  -8   54.89   12.90
   4   2   8   45.30   11.70
   6  -2   8    6.00    8.10
  -6  -2  -8   11.90   11.70
  -6   2  -8   24.60   12.70
   6   2   8   22.40   11.60
  -8  -2  -8   25.90   15.40
  -8   2  -8   19.60   15.20
   8   2   8   25.30   15.00
  -9  -3   8   -3.90   14.10
  -9   3   8  -13.20   11.30
   9   3  -8   31.10   14.70
  -7  -3   8  209.38   25.10
  -7   3   8  180.08   21.40
   7   3  -8  213.78   22.50
  -5  -3   8  101.49   16.90
   5   3  -8   84.59   13.40
  -5   3   8  117.99   16.90
  -3  -3   8   50.99   12.70
   3   3  -8   40.60    8.50
  -3   3   8   55.79   12.60
   1  -3  -8   -1.90    4.10
  -1  -3   8    6.70    8.50
  -1   3   8   -2.80    8.70
   1   3  -8    4.20    4.60
   1  -3   8  605.14   27.90
  -1  -3  -8  685.93   25.50
   1   3   8  638.04   29.90
   1   3   8  675.73   17.30
   1   3   8  641.44   29.50
   3  -3   8  106.49   12.10
  -3  -3  -8  119.39   16.00
   3   3   8  131.19   16.30
  -5  -3  -8    2.00   10.50
   5  -3   8    6.80    6.60
   5   3   8    4.50    9.30
  -7  -3  -8  -12.40   11.20
  -7   3  -8    3.20   12.20
   7   3   8    3.10   12.20
   9   3   8   30.90   15.60
  -8  -4   8    4.00   14.30
   8   4  -8    9.80   12.30
  -8   4   8    8.20   13.70
  -6  -4   8   29.20   11.70
  -6   4   8   36.10   13.40
   6   4  -8   17.80   10.90
  -4  -4   8  234.38   22.50
  -4   4   8  242.78   20.50
   4   4  -8  227.58   18.80
  -2  -4   8  277.57   20.30
   2  -4  -8  245.88   10.90
   2   4  -8  237.88   14.30
   2   4  -8  237.48    9.90
  -2   4   8  230.18   19.40
   0  -4  -8   -0.10    5.40
   0  -4   8    8.70    8.70
   0  -4   8   -3.20    3.00
   0   4  -8    3.20    3.40
   0   4   8  -14.90    7.20
   2  -4   8    2.20    7.90
  -2  -4  -8   14.00    8.70
   2  -4   8   15.50    7.00
   2   4   8   13.90    2.80
   2   4   8   18.80   10.10
   2   4   8   13.10    2.80
  -4  -4  -8   26.20   11.40
   4  -4   8   42.90    8.20
   4   4   8   42.50   12.70
  -6  -4  -8    3.20   11.60
   6  -4   8    1.90    6.90
   6   4   8  -14.00   10.30
  -8  -4  -8   21.50   14.70
  -8   4  -8    3.20   13.20
   8   4   8   11.20   13.90
  -9  -5   8   73.69   20.10
  -9   5   8   67.59   18.30
   9   5  -8   76.49   18.90
  -7  -5   8  112.09   20.40
  -7   5   8   65.59   15.10
   7   5  -8   66.29   15.40
  -5  -5   8    3.80    8.50
  -5   5   8   -3.70    8.90
   5   5  -8   -9.50    9.00
  -3  -5   8  159.28   18.20
  -3   5   8  119.29   15.70
   3   5  -8  131.39   13.10
   3   5  -8  123.59    4.90
  -1  -5   8   -9.30    7.50
   1  -5  -8    7.00    5.20
   1   5  -8    0.50    4.70
  -1   5   8  -12.50    7.60
  -1  -5  -8  272.67   17.50
   1  -5   8  263.17   18.50
   1   5   8  250.77   21.40
   1   5   8  243.98   10.90
  -1   5  -8  258.87    8.00
   1   5   8  274.07   20.60
   3  -5   8  728.73   24.80
  -3  -5  -8  721.13   31.70
   3   5   8  683.23   32.50
   3   5   8  760.62   19.40
   5  -5   8   45.60    8.50
  -5  -5  -8   22.20   11.70
   5   5   8   37.40   13.60
  -7  -5  -8   -0.40   13.00
   7   5   8   14.40   12.50
   9   5   8   87.89   20.60
  -8  -6   8    2.10   13.60
  -8   6   8    4.10   12.70
   8   6  -8   -2.40   11.60
  -6  -6   8   55.19   14.40
   6   6  -8   69.89   14.50
  -6   6   8   51.39   13.50
  -4  -6   8   37.40   12.60
   4   6  -8   48.50   10.90
  -4   6   8   46.90   13.20
  -2  -6   8  120.99   15.80
   2  -6  -8  136.99   10.10
   2   6  -8  117.69    9.00
   2   6  -8  130.29   12.20
  -2   6   8  113.39   15.60
   0  -6  -8  423.06   19.00
   0  -6   8  434.26   22.90
   0   6   8  408.56   23.90
   0   6  -8  424.36   15.10
   2  -6   8   68.19    8.50
  -2  -6  -8   74.59   12.40
   2  -6   8   56.49   10.90
   2   6   8   68.29    6.80
   2   6   8   65.69   14.40
   4  -6   8    2.40    4.30
  -4  -6  -8   -3.50    9.40
   4   6   8   -3.60    9.80
  -6  -6  -8  112.59   19.60
   6   6   8   94.09   18.40
  -8  -6  -8   24.50   16.40
   8   6   8   21.30   15.60
  -9  -7   8   73.59   20.60
   9   7  -8   44.80   16.00
  -7  -7   8   -2.20   11.70
   7   7  -8  -11.20    9.70
  -7   7   8   -9.60   10.70
  -5  -7   8   -6.30   10.50
   5   7  -8   -4.50    8.40
  -5   7   8    7.60    9.80
  -3  -7   8  468.35   27.00
   3  -7  -8  505.85   17.10
  -3   7   8  518.75   26.70
   3   7  -8  493.65   22.80
   1  -7  -8  256.37   15.40
  -1  -7   8  310.07   20.40
   1   7  -8  269.17   14.60
  -1   7   8  273.57   20.50
   1  -7   8   -1.20    7.70
  -1  -7  -8    4.90    7.40
   1   7   8    3.70   10.70
  -1   7  -8    4.10    3.50
   1   7   8   11.90    7.60
   3  -7   8    2.90    3.50
   3  -7   8    0.80    6.90
  -3  -7  -8   -0.40    8.40
   3   7   8    3.90    3.70
   3   7   8   -3.40    9.70
  -5  -7  -8  491.95   30.60
   5   7   8  460.05   30.50
  -7  -7  -8   24.30   14.60
   7   7   8   16.90   13.90
  -8  -8   8   41.60   16.90
   8   8  -8   63.19   17.30
  -6  -8   8  192.18   23.30
  -6   8   8  166.28   19.20
   6   8  -8  162.58   20.00
  -4  -8   8   -7.90    9.50
  -4   8   8    0.80    9.40
   4   8  -8   10.60    8.50
   2  -8  -8   67.09    8.90
  -2  -8   8   64.09   13.00
  -2   8   8   85.99   13.70
   2   8  -8   93.09   11.40
   0  -8  -8   76.99   10.80
   0  -8   8   72.09   12.50
   0   8   8   77.59   13.60
   0   8  -8  105.39    9.40
   2  -8   8  455.25   22.80
  -2  -8  -8  498.15   26.00
   2  -8   8  499.85   15.90
   2   8   8  492.85   29.10
   2   8   8  453.05   18.40
  -4  -8  -8  124.59   18.00
   4   8   8  124.39    9.50
   4   8   8   90.39   17.40
  -6  -8  -8   -1.90   13.00
   6   8   8   11.10   12.30
  -8  -8  -8   46.90   18.40
   8   8   8   46.70   17.90
  -7  -9   8   -0.10   11.30
  -7   9   8    8.10   12.10
   7   9  -8   -0.40   10.90
  -5  -9   8    3.00   10.10
   5   9  -8    4.60    9.00
  -5   9   8   -5.00    9.40
   3  -9  -8  222.38   12.90
  -3  -9   8  214.28   20.90
   3   9  -8  235.68   17.20
  -3   9   8  242.68   19.40
  -1  -9   8  169.18   17.00
   1  -9  -8  172.18   14.90
   1   9  -8  178.28   13.30
  -1   9   8  172.48   17.80
   1  -9   8   -0.20    7.60
  -1  -9  -8    1.10    8.30
   1  -9   8  -16.50    4.60
   1   9   8  -14.50    9.60
  -1   9  -8    1.40    4.40
  -3  -9  -8  104.99   15.60
   3  -9   8   84.09   11.70
   3   9   8   98.09   17.20
   3   9   8  100.29   10.00
  -5  -9  -8  261.57   26.60
   5   9   8  255.07   27.40
  -7  -9  -8   74.09   20.10
   7   9   8   62.99   18.60
  -8 -10   8    2.80   13.40
   8  10  -8  -18.40   11.50
  -6 -10   8   45.80   14.70
   6  10  -8   46.80   14.00
  -6  10   8   50.49   13.80
  -4 -10   8   97.39   16.80
  -4  10   8   78.99   14.00
   4  10  -8   74.29   14.00
  -2 -10   8  204.88   20.10
   2 -10  -8  188.38   14.60
   2  10  -8  184.48   16.20
  -2  10   8  204.78   19.20
   0 -10   8  145.59   16.10
   0 -10  -8  169.48   16.30
   0  10  -8  177.08   12.70
   0  10   8  158.08   18.00
   0  10   8  151.48   21.10
  -2 -10  -8   69.39   13.60
   2 -10   8  102.39   12.70
   2  10   8   83.99   16.70
   2  10   8   96.69   11.40
  -4 -10  -8   -5.90    9.40
   4  10   8    4.90   12.40
   4  10   8   14.00    6.00
  -6 -10  -8  385.66   30.70
   6  10   8  379.16   30.70
   8  10   8   69.09   20.80
  -7 -11   8    1.70   12.90
   7  11  -8    5.40   11.40
  -5 -11   8   57.19   15.60
   5  11  -8   73.89   15.20
  -5  11   8   51.39   12.70
  -3 -11   8   63.39   13.60
   3 -11  -8   77.09    9.90
  -3  11   8   73.09   13.00
   3  11  -8   52.19   11.30
   1 -11  -8   17.20    9.30
  -1 -11   8    3.00    8.60
   1  11  -8    8.30    7.90
  -1  11   8    5.20    9.80
   1 -11   8   16.50    8.30
  -1 -11  -8   30.40   10.50
   1  11   8   27.50   13.50
  -1  11  -8   36.40    7.20
  -3 -11  -8   72.09   14.40
   3  11   8   46.60   15.00
   3  11   8   64.39   10.00
  -5 -11  -8   14.00   13.00
   5  11   8   -1.10   10.90
  -7 -11  -8   34.70   16.40
   7  11   8   30.50   16.30
  -8 -12   8   21.80   15.00
   8  12  -8   21.80   15.10
  -6 -12   8   53.99   15.70
   6  12  -8   49.90   14.40
  -4 -12   8  309.87   24.90
   4  12  -8  295.27   23.30
  -4  12   8  278.77   21.90
   2 -12  -8  289.77   18.50
  -2 -12   8  325.47   22.80
  -2  12   8  323.07   21.70
   2  12  -8  352.46   20.10
   0 -12   8    0.90    7.90
   0 -12  -8   -1.20    9.80
   0  12   8   11.80   13.30
   0  12  -8    7.10    6.70
  -2 -12  -8    3.80    9.40
   2 -12   8   -2.00    6.00
   2  12   8   13.90   12.40
   2  12   8    9.50    7.80
  -4 -12  -8  103.69   17.60
   4  12   8   99.79   19.00
   4  12   8   95.09   11.60
  -6 -12  -8   76.49   19.90
   6  12   8   74.49   19.30
  -7 -13   8   -2.30   13.00
   7  13  -8    4.50   13.60
  -5 -13   8   56.29   15.50
   5  13  -8   69.89   14.90
  -5  13   8   94.49   15.20
  -3 -13   8   -2.80    9.20
   3 -13  -8    5.90    6.90
  -3  13   8   -1.50    8.60
   3  13  -8   18.10   10.50
  -1 -13   8    6.80    9.80
   1 -13  -8   10.90    8.90
  -1  13   8   -1.40   15.00
   1  13  -8    8.50    8.10
   1 -13   8    0.60    7.50
  -1 -13  -8    4.70   10.00
   1  13   8   10.20   12.60
  -1  13  -8    1.10    6.20
  -3 -13  -8   38.10   13.00
   3  13   8   27.00    8.60
   3  13   8   42.00   14.60
  -5 -13  -8   -7.20   11.80
   5  13   8   25.30   14.40
  -7 -13  -8   -0.30   14.80
   7  13   8    6.80   14.60
  -6 -14   8   14.30   13.10
   6  14  -8   17.10   13.30
  -4 -14   8   67.49   16.00
  -4  14   8  102.49   15.00
   4  14  -8   85.29   15.90
  -2 -14   8   77.09   14.20
   2 -14  -8   87.49   13.10
   2  14  -8   91.59   14.40
  -2  14   8   71.59   13.30
   0 -14   8    3.00    7.50
   0 -14  -8    9.20   10.60
   0  14  -8   -2.00    7.10
   0  14   8  -11.30   12.30
  -2 -14  -8   43.30   14.90
   2 -14   8   53.89    8.90
   2  14   8   40.00   10.70
   2  14   8   80.39   17.50
  -4 -14  -8   34.10   14.20
   4  14   8   44.70   15.60
   4  14   8   22.10    7.80
  -6 -14  -8   -0.20   13.30
   6  14   8   28.40   16.00
  -7 -15   8   73.29   18.00
   7  15  -8   48.00   16.30
  -5 -15   8  156.18   22.00
   5  15  -8  173.68   22.70
  -3 -15   8  245.68   23.90
   3 -15  -8  326.37   20.90
   3  15  -8  298.07   22.20
  -3  15   8  310.47   21.60
   1 -15  -8  254.97   20.40
  -1 -15   8  268.47   21.10
   1  15  -8  260.17   20.00
  -1  15   8  283.87   29.60
   1 -15   8  338.97   20.10
  -1 -15  -8  384.06   27.70
   1  15   8  415.26   30.40
  -1  15  -8  392.46   20.50
  -3 -15  -8   -0.30   11.00
   3  15   8   20.70   13.30
   3  15   8   14.60    8.50
  -5 -15  -8  174.48   24.70
   5  15   8  216.88   28.40
  -6 -16   8   36.30   14.20
   6  16  -8    3.00   12.70
  -4 -16   8    0.90   11.30
   4  16  -8   -4.00   10.80
   2 -16  -8   50.39   12.40
  -2 -16   8   50.49   13.90
  -2  16   8   50.29   19.80
   2  16  -8   68.19   13.70
   0 -16  -8    1.60   10.10
   0 -16   8   -6.40    7.30
   0  16   8    2.50   12.30
   0  16  -8    7.60    8.60
  -2 -16  -8   -6.30   11.90
   2  16   8   10.40    9.30
   2  16   8    6.50   12.60
  -4 -16  -8   81.99   18.60
   4  16   8   51.79   12.00
   4  16   8   57.89   18.40
  -6 -16  -8    2.80   15.00
   6  16   8    4.40   14.30
  -5 -17   8    9.40   12.50
   5  17  -8   12.90   14.10
   3 -17  -8   85.09   14.90
  -3 -17   8   93.79   16.60
   3  17  -8   87.19   17.40
  -1 -17   8   35.40   11.40
   1 -17  -8   44.70   13.40
  -1  17   8   23.30   15.90
   1  17  -8   43.50   12.60
  -1 -17  -8  188.28   23.10
   1  17   8  171.98   20.90
   1  17   8  204.68   27.00
  -1  17  -8  146.59   15.80
  -3 -17  -8   -1.80   13.70
   3  17   8   10.40    9.40
   3  17   8    6.00   12.70
  -5 -17  -8   -8.60   14.00
   5  17   8   -1.30   14.40
  -6 -18   8   24.90   14.80
   6  18  -8   29.30   15.70
  -4 -18   8   11.50   13.60
   4  18  -8   20.90   12.50
  -2 -18   8  149.49   19.30
   2 -18  -8  123.29   17.80
  -2  18   8  107.49   22.60
   2  18  -8  161.88   20.30
   0 -18  -8   37.70   14.00
   0  18  -8   33.00   11.00
   0  18   8   48.10   18.10
  -2 -18  -8   26.80   15.00
   2  18   8   41.90   12.90
   2  18   8   64.39   18.90
  -4 -18  -8  -14.40   12.50
   4  18   8    3.10   13.30
   4  18   8   -8.30    9.70
  -5 -19   8   79.49   20.30
   5  19  -8   64.39   17.40
   3 -19  -8   23.00   12.20
  -3 -19   8   -3.90   11.40
  -3  19   8  -18.30   17.90
   3  19  -8    0.30   11.60
   1 -19  -8    5.00   10.50
   1  19  -8    4.30   11.30
  -1  19   8    2.30   13.60
  -1 -19  -8  162.18   22.70
   1  19   8  195.68   26.60
   1  19   8  170.18   21.80
  -3 -19  -8   28.40   18.00
   3  19   8   64.99   19.30
   3  19   8   41.30   13.10
  -4 -20   8   29.10   13.80
  -4  20   8  -40.90   18.30
   4  20  -8   11.90   13.40
   2 -20  -8    6.90   10.80
  -2  20   8   10.90   16.30
   2  20  -8    6.90   12.90
   0 -20  -8   34.30   15.40
   0  20  -8   58.39   13.70
   0  20   8   26.00   15.10
  -2 -20  -8   -0.30   14.90
   2  20   8    9.90   11.40
   2  20   8   23.00   14.90
  -4 -20  -8  -40.80   12.80
   4  20   8   -0.10   11.70
   4  20   8   26.20   16.20
  -5 -21   8   -8.70   12.80
   3 -21  -8   40.10   14.40
   3  21  -8   33.70   16.30
  -3  21   8    7.90   18.30
   1 -21  -8   12.10   12.30
  -1  21   8   16.70   15.00
   1  21  -8   -7.60    9.50
  -1 -21  -8  -16.60   10.90
   1  21   8   27.70   15.60
   1  21   8  -15.80   12.40
  -3 -21  -8   25.10   16.40
   3  21   8   43.90   14.80
   3  21   8   64.19   20.20
  -4  22   8  -24.60   17.90
   4  22  -8   29.50   17.10
   2 -22  -8   40.50   13.50
  -2  22   8   40.40   17.80
   2  22  -8   17.00   12.70
   0 -22  -8   82.39   19.10
   0  22   8   35.30   17.80
   0  22   8  100.39   20.60
  -2 -22  -8   63.49   19.70
   2  22   8   70.69   20.10
   2  22   8   79.19   18.30
   3 -23  -8   16.60   12.90
   3  23  -8   19.30   15.40
  -3  23   8   10.40   13.70
   1 -23  -8   40.80   14.30
  -1  23   8   45.40   15.60
   1  23  -8   34.10   14.90
  -1 -23  -8   56.69   18.30
   1  23   8   96.79   19.90
   1  23   8   89.59   21.30
   3  23   8   -2.20   13.80
   2 -24  -8    2.80   11.80
  -2  24   8   41.00   15.30
   2  24  -8    8.20   13.40
   0 -24  -8   76.99   17.30
   0  24   8   33.60   18.50
   0  24   8   95.89   21.30
  -8   0   9  -13.60   11.60
  -6   0   9   -5.60   11.60
  -4   0   9    0.30   10.30
   2   0  -9    0.70    2.30
  -2   0   9   -8.90    9.20
   0   0   9    3.30    8.90
   0   0  -9    1.60    5.50
   0   0   9    0.10    2.60
   2   0   9   -8.80    8.30
   2   0   9   -4.50    8.70
  -2   0  -9    0.70    7.40
  -4   0  -9    1.50    9.20
   4   0   9    2.80    8.80
   6   0   9    1.70    9.00
  -6   0  -9    8.10   11.10
  -8   0  -9   19.10   15.30
  -9  -1   9   21.30   16.30
  -9   1   9   -6.40   13.90
  -7  -1   9  112.69   20.30
  -7   1   9   83.49   18.60
   7   1  -9  143.59   20.00
  -5  -1   9   25.30   12.80
   5   1  -9   15.20    9.60
  -5   1   9   40.40   13.90
  -3  -1   9   48.00   13.10
  -3   1   9   33.70   12.50
   3   1  -9   36.00    8.70
   1  -1  -9  643.24   20.70
  -1  -1   9  623.94   30.30
   1   1  -9  666.53   21.00
  -1   1   9  616.94   30.90
   1  -1   9   53.69   12.00
  -1  -1  -9   39.60    9.50
  -1   1  -9   21.80    7.90
   1   1   9   36.90   11.40
   1   1   9   60.29   13.40
   3  -1   9   86.69   13.00
  -3  -1  -9   85.79   14.00
  -3   1  -9   90.99   14.10
   3   1   9   91.19   14.80
   5  -1   9   32.90   10.60
  -5  -1  -9   20.50   12.10
  -5   1  -9   34.70   12.50
   5   1   9   25.30   11.60
  -7  -1  -9  240.28   28.00
  -7   1  -9  253.37   28.60
   7   1   9  246.58   24.90
  -8  -2   9    9.80   16.20
   8   2  -9   -2.40   11.20
  -8   2   9    6.50   14.40
  -6  -2   9   -9.80   11.30
   6   2  -9   -7.10    9.70
  -6   2   9   -3.40   11.00
  -4  -2   9   60.49   15.30
  -4   2   9   55.99   14.50
   4   2  -9   63.19   11.20
  -2  -2   9  207.28   20.00
   2  -2  -9  180.28    8.60
   2   2  -9  187.18    7.80
   2   2  -9  192.98   13.10
  -2   2   9  171.08   19.20
   0  -2   9   57.69    5.20
   0  -2  -9   55.89    8.90
   0  -2   9   50.59   12.70
   0   2   9   45.50    5.30
   0   2   9   65.49   13.50
   2  -2   9   91.59   14.20
   2  -2   9   61.99   11.60
  -2  -2  -9   84.19   12.80
   2   2   9   77.29   14.50
   2   2   9   56.29   13.40
  -4  -2  -9    9.00   10.20
   4  -2   9    0.40    6.60
   4   2   9    6.70    9.80
  -6  -2  -9   -2.00   11.10
   6  -2   9   17.00    8.20
  -6   2  -9   18.70   12.50
   6   2   9    7.60   11.20
  -8  -2  -9   70.99   20.30
  -8   2  -9   79.49   19.40
   8   2   9   83.39   17.50
  -9  -3   9   -5.60   13.60
   9   3  -9    1.90   13.00
  -9   3   9   -9.50   12.30
  -7  -3   9   74.99   18.70
  -7   3   9   99.99   19.20
   7   3  -9   84.49   17.20
  -5  -3   9   59.69   15.80
  -5   3   9   77.39   15.60
   5   3  -9   51.39   11.70
  -3  -3   9   -8.60    9.10
   3   3  -9   -0.50    5.90
  -3   3   9   10.70   10.30
  -1  -3   9   -4.10    8.90
   1  -3  -9    1.20    4.30
   1   3  -9    6.60    5.20
  -1   3   9   11.90   10.20
   1  -3   9   48.20   11.90
  -1  -3  -9   42.50    9.20
   1   3   9   60.19   13.00
   1   3   9   72.39   14.60
   3  -3   9    0.50    6.30
  -3  -3  -9   11.30    9.30
   3   3   9   11.80   10.30
   5  -3   9   50.79   10.50
  -5  -3  -9   88.49   17.00
   5   3   9   71.99   16.00
  -7  -3  -9   24.80   14.00
   7   3   9   17.50   12.10
  -7   3  -9   15.20   13.20
  -8  -4   9  182.18   26.00
  -8   4   9  156.08   23.60
   8   4  -9  118.89   20.30
  -6  -4   9  106.89   19.80
   6   4  -9  124.39   17.80
  -6   4   9  117.79   18.70
  -4  -4   9   47.90   14.30
   4   4  -9   55.49   11.50
  -4   4   9   57.39   14.30
  -2  -4   9  985.80   39.60
   2  -4  -9 1019.10   27.30
   2   4  -9 1085.09   32.20
  -2   4   9 1020.10   40.40
   0  -4   9 1167.58   42.80
   0  -4  -9 1267.97   36.60
   0   4   9 1192.08   43.90
  -2  -4  -9  141.79   15.70
   2  -4   9  132.19   16.90
   2  -4   9  150.78   13.50
   2   4   9  155.48   19.40
   2   4   9  136.59    5.80
  -4  -4  -9  149.09   19.10
   4  -4   9  145.49   12.90
   4   4   9  141.09   18.90
  -6  -4  -9  351.16   28.90
   6   4   9  408.86   28.50
  -8  -4  -9  298.57   33.00
  -8   4  -9  244.38   30.20
   8   4   9  267.97   30.20
  -9  -5   9   20.20   19.90
  -9   5   9  -13.20   14.20
  -7  -5   9   -9.70   13.10
   7   5  -9    1.50   10.80
  -7   5   9   -9.50   10.50
  -5  -5   9  209.28   22.90
  -5   5   9  209.58   21.80
   5   5  -9  174.38   18.60
  -3  -5   9    9.50   10.10
   3   5  -9   -9.40    5.70
  -3   5   9   -2.20   10.10
  -1  -5   9  249.58   20.70
   1   5  -9  253.27   13.10
  -1   5   9  252.57   22.90
  -1  -5  -9    3.20    7.80
   1  -5   9    2.10    8.60
   1   5   9    5.90    9.90
   1   5   9   -6.70   10.60
  -3  -5  -9  336.07   22.70
   3  -5   9  305.57   16.10
   3  -5   9  296.57   21.00
   3   5   9  310.37   24.90
  -5  -5  -9   28.50   13.10
   5   5   9   33.40   13.50
  -7  -5  -9   21.40   14.80
   7   5   9   24.90   14.10
  -8  -6   9  -22.00   12.00
   8   6  -9    3.40   11.90
  -8   6   9  -19.90   10.30
  -6  -6   9  113.99   19.80
  -6   6   9   87.19   17.50
   6   6  -9  113.89   17.40
  -4  -6   9  165.18   20.70
  -4   6   9  171.88   19.50
   4   6  -9  162.18   16.50
   2  -6  -9   50.09    7.30
  -2  -6   9   55.49   13.40
   2   6  -9   66.49    9.90
  -2   6   9   48.40   13.50
   0  -6   9   16.20    9.90
   0  -6  -9   13.40    7.30
   0   6   9    3.10    7.70
   0   6  -9    8.00    4.40
  -2  -6  -9   59.09   12.10
   2  -6   9   48.80   11.10
   2  -6   9   52.29    8.40
   2   6   9   48.70    5.50
   2   6   9   48.10   13.80
  -4  -6  -9  136.19   18.80
   4   6   9  219.08   24.20
  -6  -6  -9    9.10   12.20
   6   6   9   13.60   12.60
  -8  -6  -9  -14.70   13.90
   8   6   9   25.00   15.80
  -7  -7   9   13.30   14.70
   7   7  -9   22.30   12.60
  -7   7   9   14.50   12.30
  -5  -7   9   -1.80   11.60
   5   7  -9    3.90    9.50
  -5   7   9   12.00   11.00
   3  -7  -9  138.99    8.50
  -3  -7   9  132.99   18.20
   3   7  -9  132.29   14.20
  -3   7   9  129.59   18.30
  -1  -7   9   -3.70    9.00
   1  -7  -9   -2.10    5.80
  -1   7   9    1.60   10.00
   1   7  -9   12.30    5.90
  -1  -7  -9   75.79   12.40
   1  -7   9   81.19   14.20
   1   7   9   71.49   16.10
   1   7   9   46.40   13.40
   3  -7   9   65.29   13.00
  -3  -7  -9   66.39   14.20
   3   7   9   68.39   15.20
  -5  -7  -9    6.80   12.90
   5   7   9    4.80   11.40
  -7  -7  -9    7.80   13.60
   7   7   9   24.70   16.00
  -8  -8   9  -16.30   12.60
   8   8  -9   -5.20   13.20
  -6  -8   9  277.17   28.90
  -6   8   9  315.17   24.50
   6   8  -9  238.38   23.60
  -4  -8   9   31.90   13.00
  -4   8   9   21.20   12.60
   4   8  -9   22.70   10.50
   2  -8  -9   -0.40    5.40
  -2  -8   9  -12.20    8.80
  -2   8   9    3.20   10.10
   2   8  -9    4.10    6.50
   0  -8   9  204.68   19.50
   0  -8  -9  217.58   16.30
   0   8   9  209.28   21.20
   0   8   9  178.48   22.90
   0   8  -9  226.28   12.20
   2  -8   9    8.40    3.80
  -2  -8  -9   -5.90    7.90
   2  -8   9    7.20    8.20
   2   8   9    4.50    4.60
   2   8   9   -1.00   11.50
  -4  -8  -9  153.18   21.20
   4   8   9  186.48   23.10
  -6  -8  -9   34.70   15.10
   6   8   9   38.90   15.80
   8   8   9   14.90   16.30
  -7  -9   9   43.80   17.20
   7   9  -9   21.70   15.10
  -7   9   9   47.60   15.40
  -5  -9   9    9.90   11.80
   5   9  -9    9.70   10.30
  -5   9   9    7.00   11.70
  -3  -9   9    3.20   10.50
   3  -9  -9    2.10    4.30
   3   9  -9   -0.50    7.60
  -3   9   9   -5.30    8.80
  -1  -9   9  372.16   24.90
   1  -9  -9  368.06   19.60
   1   9  -9  355.66   17.60
  -1   9   9  306.67   23.00
   1  -9   9   11.60    6.90
   1  -9   9   50.39   12.40
  -1  -9  -9   25.80   10.30
   1   9   9   51.99   15.40
   3  -9   9  155.18   16.60
  -3  -9  -9  140.29   18.50
   3   9   9  173.58   21.80
   3   9   9  144.39   11.70
  -5  -9  -9   42.10   14.90
   5   9   9   56.79   16.00
  -7  -9  -9   85.49   20.40
   7   9   9   71.09   19.60
  -8 -10   9   12.60   15.30
   8  10  -9   -5.80   12.00
  -6 -10   9  -11.70   12.20
  -6  10   9   11.10   12.60
   6  10  -9   25.00   12.30
  -4 -10   9   42.60   14.10
   4  10  -9   33.10   11.20
  -4  10   9   55.09   14.30
   2 -10  -9    7.00    6.70
  -2 -10   9   -4.70    9.20
  -2  10   9    8.30    9.70
   2  10  -9    7.30    8.10
   0 -10  -9   15.50    9.70
   0 -10   9    2.80    9.90
   0  10  -9    5.40    5.80
   0  10   9    1.00   10.20
   0  10   9    8.30   13.70
   2 -10   9  102.79   14.10
  -2 -10  -9   90.89   15.20
   2  10   9  101.69   18.60
   2  10   9   86.89   10.50
  -4 -10  -9   61.89   16.00
   4  10   9   36.60   15.10
  -6 -10  -9    1.60   14.20
   6  10   9   14.80   14.50
  -7 -11   9   87.59   20.40
   7  11  -9   51.39   15.70
  -5 -11   9  292.77   28.80
   5  11  -9  325.77   24.30
  -5  11   9  313.17   23.60
  -3 -11   9  294.47   24.20
   3 -11  -9  303.77   16.40
   3  11  -9  325.27   21.70
  -3  11   9  285.47   22.30
  -1 -11   9   33.30   12.10
   1 -11  -9   37.40   10.10
   1  11  -9   43.00    9.30
  -1  11   9   28.90   11.70
   1 -11   9  288.17   20.90
  -1 -11  -9  265.07   20.40
   1  11   9  306.57   26.50
  -3 -11  -9  722.03   35.70
   3  11   9  818.62   27.80
   3  11   9  783.72   40.10
  -5 -11  -9  136.79   21.70
   5  11   9  150.78   23.20
  -7 -11  -9   18.60   15.70
   7  11   9   10.80   16.30
  -6 -12   9    4.20   12.20
   6  12  -9    7.30   11.70
  -4 -12   9   96.79   18.00
   4  12  -9   59.59   13.80
  -4  12   9   97.29   16.10
  -2 -12   9   -0.50    9.80
   2 -12  -9    6.10    7.20
  -2  12   9    8.80   10.00
   2  12  -9    6.40    8.60
   0 -12   9    8.00    9.10
   0 -12  -9    8.90    9.70
   0  12   9    0.10   13.00
   0  12  -9    9.10    6.70
  -2 -12  -9  -16.90    8.70
   2 -12   9    1.00    6.40
   2  12   9   -9.90   10.40
   2  12   9   -6.00    6.20
  -4 -12  -9    6.30   11.70
   4  12   9   33.40   14.50
  -6 -12  -9   -3.80   13.40
   6  12   9    4.20   14.50
  -7 -13   9   65.49   19.60
   7  13  -9  110.69   19.80
  -5 -13   9  118.09   20.20
   5  13  -9  157.48   20.40
  -5  13   9  170.28   20.10
   3 -13  -9   22.40    7.30
  -3 -13   9   16.50   11.40
  -3  13   9   15.50   11.00
   3  13  -9   24.60   11.20
   1 -13  -9   74.29   13.70
  -1 -13   9   86.09   14.90
  -1  13   9   66.19   19.70
   1  13  -9   82.59   12.10
   1 -13   9    5.80    8.10
  -1 -13  -9    6.70   10.40
   1  13   9   -1.30   12.60
  -3 -13  -9   83.09   16.70
   3  13   9   77.49   11.40
   3  13   9   95.39   19.50
  -5 -13  -9   35.70   15.30
   5  13   9   78.99   19.40
  -6 -14   9   39.10   15.90
   6  14  -9   53.09   15.80
  -4 -14   9  194.98   23.60
   4  14  -9  199.28   22.20
  -4  14   9  172.18   19.70
  -2 -14   9    5.00   10.50
   2 -14  -9   18.30    8.80
   2  14  -9   18.40    9.10
  -2  14   9   27.70   12.10
   0 -14   9    3.60    9.10
   0 -14  -9   10.10   11.10
   0  14   9   -1.00   13.90
   0  14  -9   12.50    8.20
  -2 -14  -9  264.77   26.10
   2  14   9  299.17   30.50
   2  14   9  278.97   19.40
  -4 -14  -9  117.49   20.40
   4  14   9  106.89   21.10
  -6 -14  -9  -16.70   13.30
   6  14   9   16.30   14.60
  -7 -15   9   11.50   25.70
   7  15  -9   -2.60   13.70
  -5 -15   9   -3.10   13.30
   5  15  -9    5.70   12.00
  -3 -15   9    4.30   12.40
   3 -15  -9   19.20    8.40
   3  15  -9   17.20   11.00
  -3  15   9    5.00   10.90
   1 -15  -9  262.97   23.20
  -1 -15   9  236.98   22.70
   1  15  -9  236.08   20.20
  -1  15   9  234.08   29.10
  -1 -15  -9   -6.30   10.30
   1 -15   9    3.30    7.50
   1  15   9    1.50   12.90
  -3 -15  -9   -1.60   11.50
   3  15   9    1.40   12.00
   3  15   9   -3.80    7.10
  -5 -15  -9   -5.60   14.30
   5  15   9   18.40   15.60
  -6 -16   9  153.38   25.20
   6  16  -9  152.88   23.00
  -4 -16   9   10.10   12.80
   4  16  -9   31.20   13.30
  -2 -16   9  -10.50   10.80
   2 -16  -9   23.40   10.30
  -2  16   9  -27.40   15.00
   2  16  -9  -12.40    7.70
   0 -16   9   -9.80    7.50
   0 -16  -9   -4.80   10.20
   0  16   9  -10.60   13.30
   0  16  -9  -12.90   10.50
  -2 -16  -9   12.00   13.50
   2  16   9   29.80   10.60
   2  16   9   53.69   17.40
  -4 -16  -9   73.89   19.00
   4  16   9   87.69   20.00
  -5 -17   9  -14.40   12.30
   5  17  -9    5.20   12.60
   3 -17  -9    6.20    8.90
  -3 -17   9    4.70   11.60
  -3  17   9  -22.30   18.60
   3  17  -9  -13.30    8.70
  -1 -17   9    1.30    9.50
   1 -17  -9    8.40   11.20
   1  17  -9    6.40    9.10
  -1  17   9   23.20   16.80
  -1 -17  -9   -6.50   11.10
   1  17   9   10.00   13.90
   1  17   9  -26.80   10.50
  -3 -17  -9  -12.20   14.30
   3  17   9    7.40    9.20
   3  17   9   -5.60   12.50
  -5 -17  -9    0.50   15.30
   5  17   9   -9.30   15.30
  -6 -18   9  -13.70   14.70
   6  18  -9   11.90   16.60
  -4 -18   9    9.70   14.30
   4  18  -9   29.30   13.50
  -2 -18   9   46.60   14.80
   2 -18  -9   60.79   13.90
   2  18  -9   74.69   15.80
  -2  18   9   32.70   19.20
   0 -18  -9  -12.80   10.10
   0  18   9   -5.80   13.30
  -2 -18  -9    4.50   13.40
   2  18   9    2.30   13.30
   2  18   9   11.40   11.40
  -4 -18  -9  -11.80   13.50
   4  18   9   -2.50   13.60
  -5 -19   9   87.29   20.50
   5  19  -9  114.19   22.40
  -3 -19   9  228.28   26.30
   3  19  -9  307.47   28.20
   1 -19  -9   11.70   10.60
  -1  19   9   14.10   15.10
   1  19  -9   17.50   11.60
  -1 -19  -9   78.69   19.30
   1  19   9  117.69   22.60
   1  19   9   78.59   17.00
  -3 -19  -9  264.97   31.00
   3  19   9  303.57   34.30
   3  19   9  231.18   32.60
  -4 -20   9    2.30   13.40
  -4  20   9  -77.09   18.60
   4  20  -9    2.20   13.00
   2 -20  -9  124.49   18.00
  -2  20   9  107.49   24.40
   2  20  -9   88.09   17.20
   0 -20  -9   43.80   15.50
   0  20   9   57.99   18.60
  -2 -20  -9   -5.70   15.00
   2  20   9   16.20   11.40
   2  20   9   23.40   15.70
  -3  21   9   -8.30   18.30
   3  21  -9   11.10   13.60
   1 -21  -9   36.50   13.70
  -1  21   9   53.59   18.20
  -1 -21  -9   12.50   14.10
   1  21   9   -4.60   12.70
   1  21   9   18.40   15.70
   2 -22  -9   34.70   12.80
   2  22  -9    6.60   14.90
  -2  22   9   37.00   17.10
   0 -22  -9   18.10   12.90
   0  22   9   23.10   16.40
   0  22   9  -25.90   14.20
  -2 -22  -9  -10.00   16.50
   2  22   9   13.10   13.10
   1 -23  -9   65.59   16.50
  -1  23   9   84.19   19.60
   1  23   9   -9.90   13.30
  -8   0  10   -2.80   14.00
  -6   0  10  300.07   29.40
  -4   0  10  923.91   41.60
  -2   0  10   12.20   10.60
   2   0 -10    1.70    3.30
   0   0  10  139.09   18.40
   0   0 -10  166.38   13.20
   2   0  10  254.97   21.10
   2   0  10  237.38   19.80
  -2   0 -10  245.08   18.60
  -4   0 -10  335.77   24.50
   4   0  10  311.77   22.60
   6   0  10  239.08   20.60
  -6   0 -10  235.28   26.20
  -9   1  10   20.00   18.00
  -7  -1  10   22.40   15.50
  -7   1  10    2.40   14.10
  -5  -1  10   -3.30   11.50
  -5   1  10    7.20   11.60
  -3  -1  10   70.59   16.00
  -3   1  10   81.89   16.50
   1  -1 -10    8.60    4.70
  -1  -1  10   18.80   10.90
  -1   1  10  -12.60    9.80
   1   1 -10    9.30    4.80
  -1  -1 -10   10.50    8.20
   1  -1  10   -5.00   11.20
   1  -1  10   -5.20    9.10
   1   1  10    4.10   11.00
  -1   1 -10   -0.80    7.10
   1   1  10    7.50    9.90
  -3  -1 -10   -2.10    9.40
   3  -1  10   21.10    9.30
   3   1  10    9.40   10.20
  -3   1 -10    8.80    9.00
   5  -1  10  174.98   18.80
  -5  -1 -10  182.28   22.50
  -5   1 -10  141.49   21.00
   5   1  10  166.28   20.60
  -7  -1 -10   15.70   13.90
  -7   1 -10    9.70   12.90
   7   1  10   -6.60   11.20
  -8  -2  10   26.80   17.20
  -8   2  10    2.40   15.50
  -6  -2  10  -14.00   11.70
  -6   2  10   -7.60   12.40
   6   2 -10    3.30   10.30
  -4  -2  10   -3.40   11.10
  -4   2  10    9.40   12.20
   4   2 -10   -3.80    7.70
   2  -2 -10   16.30    4.40
  -2  -2  10    9.30   11.40
  -2   2  10   18.00   12.10
   2   2 -10   16.00    4.60
   0  -2 -10  257.87   15.60
   0  -2  10  227.48   22.30
   0   2 -10  228.58   14.70
   0   2  10  261.57   24.10
  -2  -2 -10   20.10   10.20
   2  -2  10    1.40    9.20
   2  -2  10   10.80    9.10
   2   2  10   14.10   11.20
   2   2  10   16.00   11.10
   4  -2  10    8.50    7.40
  -4  -2 -10   -7.10    9.40
  -4   2 -10    1.50   10.50
   4   2  10    1.50    8.90
  -6  -2 -10   12.10   12.70
   6   2  10    4.50   11.40
  -6   2 -10    1.90   11.60
  -9   3  10   -7.40   14.30
  -7  -3  10   -9.10   13.00
  -7   3  10   -5.70   13.60
   7   3 -10   -3.20   10.60
  -5  -3  10  154.08   21.90
   5   3 -10   90.59   14.80
  -5   3  10   77.09   16.90
  -3  -3  10  206.38   22.30
   3   3 -10  209.38   17.30
  -3   3  10  175.78   21.30
  -1  -3  10   55.29   13.50
   1  -3 -10   30.30    6.30
   1   3 -10   36.30    6.60
  -1   3  10   31.60   10.80
   1  -3  10    3.10    9.10
   1  -3  10   -8.40   10.10
  -1  -3 -10   -0.60    6.70
   1   3  10   -0.70    9.70
   1   3  10   -2.50   11.00
  -3  -3 -10  178.98   19.50
   3  -3  10  171.08   15.20
   3   3  10  118.89   17.60
  -5  -3 -10  283.37   28.20
   5   3  10  260.57   26.20
  -7  -3 -10   31.80   16.40
  -7   3 -10   32.00   15.30
   7   3  10   10.90   12.40
  -8  -4  10   25.20   18.70
   8   4 -10   24.90   15.00
  -8   4  10   -6.70   12.40
  -6  -4  10    6.10   13.90
   6   4 -10   -1.30   10.60
  -6   4  10    2.90   13.00
  -4  -4  10   37.90   12.30
  -4   4  10   38.60   14.30
   4   4 -10   59.49   11.90
  -2  -4  10   25.80   10.40
   2  -4 -10   18.50    5.00
  -2   4  10   17.20   12.30
   2   4 -10   39.70    8.30
   2   4 -10   26.30    4.40
   0  -4  10   70.99   14.50
   0  -4 -10   72.49   10.20
   0   4  10   70.99   14.70
   2  -4  10  104.39   13.10
  -2  -4 -10   79.59   13.20
   2  -4  10   98.19   15.80
   2   4  10   99.59   17.00
   4  -4  10    0.80    6.00
  -4  -4 -10   26.60   12.70
   4   4  10   10.80   10.60
  -6  -4 -10   11.40   12.90
   6   4  10   11.70   11.90
   8   4  10   73.19   19.30
  -9   5  10    3.20   14.60
  -7  -5  10   11.80   14.20
  -7   5  10   -7.90   12.40
   7   5 -10    1.60   11.20
  -5  -5  10  340.57   28.70
  -5   5  10  358.86   29.00
   5   5 -10  322.37   24.00
  -3  -5  10  307.97   24.70
  -3   5  10  331.47   25.50
   3   5 -10  304.97   18.20
   1  -5 -10   -4.60    4.90
  -1  -5  10    3.90   10.20
  -1   5  10    0.50   10.70
   1   5 -10   -2.50    4.70
   1  -5  10   52.19   12.80
   1  -5  10  102.49   15.80
  -1  -5 -10   91.89   12.50
   1   5  10   69.29   17.30
   1   5  10   49.40   13.60
   3  -5  10  410.46   19.70
   3  -5  10  433.66   25.90
  -3  -5 -10  420.86   26.10
   3   5  10  412.56   27.60
  -5  -5 -10   43.70   15.20
   5   5  10   77.79   17.70
  -7  -5 -10   47.70   16.70
   7   5  10   58.79   16.90
  -7   5 -10   54.79   17.10
  -8  -6  10   44.80   19.50
  -8   6  10   28.20   16.10
   8   6 -10    5.50   13.10
  -6  -6  10    0.30   13.50
   6   6 -10  -24.80    8.40
  -6   6  10   -9.80   11.20
  -4  -6  10    8.50    9.30
   4   6 -10   12.00   10.20
  -4   6  10    5.70   11.70
   2  -6 -10  153.18   11.20
  -2  -6  10  169.58   20.20
   2   6 -10  171.98   14.60
  -2   6  10  157.88   19.90
   0  -6 -10   39.70    9.00
   0  -6  10   45.60   13.00
   0   6  10   66.09   14.60
   2  -6  10   12.80    9.60
   2  -6  10    8.50    6.10
  -2  -6 -10   20.40    9.90
   2   6  10    3.90   11.40
  -4  -6 -10  119.39   19.40
   4   6  10  118.39   19.20
  -6  -6 -10   29.20   14.60
   6   6  10   11.20   13.30
   8   6  10   33.20   17.60
  -7  -7  10   24.40   16.40
  -7   7  10   25.40   15.50
   7   7 -10   22.30   13.60
  -5  -7  10   77.99   17.70
  -5   7  10   42.40   15.20
   5   7 -10   53.99   14.00
  -3  -7  10   23.80   12.20
   3   7 -10    9.00    8.60
  -3   7  10   12.30   11.90
   1  -7 -10  139.29   13.10
  -1  -7  10  129.79   18.00
  -1   7  10  153.98   19.60
   1   7 -10  136.09   11.90
   1  -7  10  422.26   25.90
  -1  -7 -10  384.76   23.10
   1  -7  10  387.56   21.00
   1   7  10  426.36   29.90
   1   7  10  421.76   28.10
   3  -7  10   -8.20    8.80
  -3  -7 -10   -1.80   10.70
   3   7  10    3.50   11.50
  -5  -7 -10   13.80   13.10
   5   7  10   -7.10   10.30
  -7  -7 -10   27.40   16.50
   7   7  10   59.99   18.90
  -8  -8  10    0.40   17.90
   8   8 -10    0.00   13.40
  -6  -8  10   18.40   14.60
  -6   8  10   31.60   14.20
   6   8 -10   47.70   14.90
  -4  -8  10  212.28   24.20
  -4   8  10  217.18   23.20
   4   8 -10  252.27   19.70
  -2  -8  10   24.80   12.50
   2  -8 -10   40.20    7.80
  -2   8  10   30.40   12.70
   2   8 -10   24.70    8.20
   0  -8  10   86.49   15.40
   0  -8 -10  111.39   13.60
   0   8  10  133.69   19.20
   0   8  10  115.19   21.10
   2  -8  10   16.50   10.00
  -2  -8 -10   11.80    9.60
   2   8  10   26.40   12.80
  -4  -8 -10  178.18   22.70
   4   8  10  150.18   21.70
  -6  -8 -10   47.30   17.10
   6   8  10   55.59   17.30
  -7  -9  10  -10.50   14.30
  -7   9  10   -9.30   12.50
   7   9 -10   15.90   14.20
  -5  -9  10   79.09   18.60
   5   9 -10   58.29   13.90
  -5   9  10   69.09   16.60
  -3  -9  10    9.40   11.30
  -3   9  10   29.80   12.60
   3   9 -10    1.90    8.90
  -1  -9  10   31.30   12.80
   1  -9 -10   38.80    9.70
  -1   9  10   48.30   13.90
   1   9 -10   25.80    7.60
  -1  -9 -10  560.34   27.80
   1  -9  10  517.15   28.30
   1   9  10  531.35   34.00
   3  -9  10    1.30    8.60
  -3  -9 -10   -8.40   10.20
   3   9  10   10.10   11.70
  -5  -9 -10    0.00   11.40
   5   9  10    0.80   12.40
  -7  -9 -10   27.20   16.50
   7   9  10   21.30   15.60
  -6 -10  10   -7.90   12.70
  -6  10  10  -14.40   10.70
   6  10 -10    9.90   11.70
  -4 -10  10   -5.40   11.60
  -4  10  10  -18.30   10.40
   4  10 -10    7.40    9.70
   2 -10 -10  202.38   14.90
  -2 -10  10  203.98   21.70
   2  10 -10  235.58   17.00
  -2  10  10  198.78   21.50
   0 -10  10  627.94   31.30
   0 -10 -10  643.74   28.80
   0  10  10  550.24   36.10
   0  10  10  631.54   33.70
  -2 -10 -10   15.40   10.20
   2 -10  10   11.00    9.20
   2  10  10   17.20   12.50
  -4 -10 -10  128.69   19.80
   4  10  10  152.18   23.00
  -6 -10 -10   23.80   14.90
   6  10  10   25.00   15.10
  -7 -11  10    4.70   15.60
   7  11 -10  -14.50   12.10
  -5 -11  10   11.00   13.10
   5  11 -10   20.40   11.90
  -5  11  10   11.80   12.10
  -3 -11  10    3.60   10.90
   3  11 -10    9.30   10.00
  -3  11  10    4.40   10.30
   1 -11 -10   56.59   11.60
  -1 -11  10   79.09   15.40
   1  11 -10   81.39   11.30
  -1  11  10   65.19   15.10
  -1 -11 -10   22.90   12.00
   1 -11  10   31.30   12.20
   1  11  10   20.20   14.20
  -3 -11 -10   16.90   12.20
   3  11  10   29.80   14.80
  -5 -11 -10   39.60   16.60
   5  11  10   55.69   18.30
  -6 -12  10    5.40   14.00
   6  12 -10   19.80   13.10
  -4 -12  10   27.60   14.30
  -4  12  10   64.89   15.30
   4  12 -10   16.10   10.80
   2 -12 -10   22.30    8.50
  -2 -12  10    7.50   10.90
   2  12 -10   13.60    9.20
  -2  12  10   39.40   13.40
   0 -12 -10  201.58   20.50
   0 -12  10  230.38   22.40
   0  12  10  226.28   27.80
   2 -12  10  243.38   19.10
  -2 -12 -10  242.18   23.20
   2  12  10  274.47   30.30
  -4 -12 -10   14.80   13.10
   4  12  10    4.10   12.80
  -6 -12 -10   17.80   16.70
   6  12  10   -1.70   14.00
   7  13 -10  -12.70   13.20
  -5 -13  10   10.20   13.90
   5  13 -10   34.10   12.70
  -5  13  10   18.30   12.90
  -3 -13  10    3.60   11.90
  -3  13  10   31.60   12.10
   3  13 -10   31.30   12.20
   1 -13 -10  -13.90    8.20
  -1 -13  10    3.50   11.90
   1  13 -10    2.50   12.40
  -1  13  10  -23.40   14.10
   1 -13  10   -8.00    8.90
  -1 -13 -10   -6.70    9.50
   1  13  10   -8.10   12.70
  -3 -13 -10   34.10   13.60
   3  13  10   20.40   14.70
  -5 -13 -10   26.20   15.10
   5  13  10   40.60   16.70
  -6 -14  10  -16.30   13.30
   6  14 -10   -3.30   11.40
  -4 -14  10    1.00   13.00
  -4  14  10   28.20   12.30
   4  14 -10   -3.30   10.60
  -2 -14  10  -12.70   10.70
   2 -14 -10   -5.10    6.90
   2  14 -10   -3.70    8.80
  -2  14  10   -3.70   11.00
   0 -14 -10   23.40   12.50
   0 -14  10    4.60   10.90
   0  14  10   20.60   16.10
  -2 -14 -10   -0.80   11.70
   2  14  10   31.90   15.00
  -4 -14 -10   -3.60   12.40
   4  14  10    2.90   14.90
  -5 -15  10  -21.40   11.00
   5  15 -10    5.70   12.30
  -3 -15  10   18.40   14.30
  -3  15  10   22.90   13.30
   3  15 -10   32.40   12.60
  -1 -15  10  368.66   27.40
   1 -15 -10  401.66   25.70
  -1  15  10  329.97   35.10
  -1 -15 -10   80.19   17.70
   1  15  10   88.69   20.90
   1  15  10   74.29   14.40
  -3 -15 -10   37.10   16.30
   3  15  10   53.09   16.30
  -5 -15 -10   39.90   18.30
   5  15  10   37.80   19.20
  -6 -16  10   28.50   17.40
   6  16 -10   38.50   16.80
  -4 -16  10    9.60   15.70
   4  16 -10   40.80   14.20
   2 -16 -10   20.80    9.50
  -2 -16  10   -2.00   10.70
   2  16 -10   20.60   11.00
  -2  16  10   -3.30   18.00
   0 -16  10  -10.30    8.60
   0 -16 -10  -18.40    9.90
   0  16  10   -9.40   12.20
  -2 -16 -10   25.10   15.30
   2  16  10   89.29   20.70
  -4 -16 -10   -3.50   16.40
   4  16  10   15.60   14.50
  -5 -17  10  -14.80   13.00
   5  17 -10    2.20   13.30
  -3 -17  10   37.30   15.00
  -3  17  10  -22.70   20.10
   3  17 -10   64.09   14.80
  -1 -17  10  -13.50    9.90
   1 -17 -10   15.70   11.40
  -1  17  10    0.50   15.40
  -1 -17 -10   90.09   18.20
   1  17  10   80.29   16.10
   1  17  10  114.09   22.20
  -3 -17 -10    1.80   14.00
   3  17  10   47.90   17.30
  -4 -18  10    0.10   12.70
   4  18 -10   24.50   14.90
  -2 -18  10   22.00   13.30
   2 -18 -10   43.60   18.20
  -2  18  10    6.80   19.70
   0 -18 -10   24.30   14.20
   0  18  10   57.39   20.20
  -2 -18 -10   -9.30   13.30
   2  18  10   11.00   13.80
  -4 -18 -10   13.80   20.30
  -5 -19  10   12.20   15.20
   5  19 -10   13.20   16.10
  -3 -19  10   45.90   15.90
  -3  19  10   22.40   23.00
   3  19 -10   46.60   14.20
   1 -19 -10   20.70   11.50
  -1  19  10   15.60   15.80
  -1 -19 -10  -17.90   13.20
   1  19  10    0.20   12.20
   1  19  10   11.50   14.60
  -3 -19 -10    1.30   17.50
  -4 -20  10  -14.80   13.70
  -4  20  10  -42.20   20.80
   4  20 -10    8.60   13.50
  -2  20  10   77.79   23.70
   0 -20 -10   38.70   15.00
   0  20  10   31.10   17.10
  -2 -20 -10    6.00   17.30
   2  20  10   49.30   20.90
   1 -21 -10   33.20   13.50
  -1  21  10   36.90   17.90
  -1 -21 -10    6.10   13.70
   1  21  10   13.70   14.20
   0 -22 -10   -0.30   13.00
   0  22  10  -19.90   14.30
  -8   0  11  -20.30   12.80
  -6   0  11   -5.50   12.90
  -4   0  11  -14.50   11.10
  -2   0  11   -0.20   11.60
   0   0 -11    7.50    6.10
   0   0  11   -4.90    9.90
  -2   0 -11    4.50    8.60
   2   0  11    9.40   10.50
   2   0  11   -5.30   10.20
   4   0  11   17.70   10.00
  -4   0 -11   15.60   11.60
  -6   0 -11    8.00   12.60
  -7  -1  11  130.29   24.00
  -7   1  11  122.59   22.50
  -5  -1  11   28.20   14.40
  -5   1  11   23.90   14.70
  -3  -1  11   19.30   13.60
  -3   1  11   -0.60   12.30
   1  -1 -11   44.60    6.90
  -1  -1  11   35.50   14.00
   1   1 -11   40.00    6.80
  -1   1  11   27.70   13.20
   1  -1  11  157.88   20.30
   1  -1  11  173.58   21.00
  -1  -1 -11  177.48   17.10
   1   1  11  160.18   21.00
  -1   1 -11  203.18   17.90
   1   1  11  205.58   22.50
   3  -1  11  334.47   22.60
  -3  -1 -11  339.87   24.10
  -3   1 -11  338.67   23.60
   3   1  11  320.27   24.70
   5  -1  11    5.30    8.40
  -5  -1 -11    8.10   11.70
   5   1  11   17.70   11.00
  -5   1 -11   14.70   11.40
  -7  -1 -11    9.40   15.20
  -7   1 -11    8.90   14.30
  -8  -2  11   -1.80   16.30
  -8   2  11   -3.50   14.90
  -6  -2  11   91.99   20.50
  -6   2  11   50.79   17.10
  -4  -2  11   62.49   16.50
  -4   2  11   27.10   12.60
  -2  -2  11   45.50   14.70
  -2   2  11   82.99   17.50
   0  -2 -11  104.59   12.00
   0  -2  11  119.79   18.80
   0   2 -11   74.79   10.40
   0   2  11  127.49   18.80
  -2  -2 -11   68.69   13.00
   2  -2  11   73.89   15.50
   2  -2  11   57.79   12.80
  -2   2 -11   61.39   12.60
   2   2  11   68.49   15.60
   2   2  11   52.89   14.10
  -4  -2 -11   12.60   12.50
   4  -2  11   31.90    9.10
   4   2  11    7.90   11.10
  -4   2 -11   25.00   11.80
  -6  -2 -11   32.80   15.80
   6   2  11    9.00   12.20
  -6   2 -11   35.40   14.60
  -7  -3  11   56.89   19.60
  -7   3  11   62.39   17.90
  -5  -3  11   -5.80   12.40
   5   3 -11   11.90   10.90
  -5   3  11    1.60   13.10
  -3  -3  11  166.18   22.00
  -3   3  11  149.99   21.10
  -1  -3  11    5.00   11.10
   1  -3 -11    5.90    5.10
   1   3 -11    1.00    4.70
  -1   3  11    0.70   11.70
  -1  -3 -11  178.18   17.00
   1  -3  11  137.79   18.50
   1  -3  11  148.79   19.60
  -1   3 -11  163.38   16.00
   1   3  11  163.78   21.00
   1   3  11  122.29   20.00
   3  -3  11   44.40    9.80
  -3  -3 -11   57.89   14.40
  -3   3 -11   54.39   12.70
   3   3  11   52.99   14.00
  -5  -3 -11   97.19   18.20
   5   3  11   79.99   16.50
  -5   3 -11   81.09   16.70
  -7  -3 -11    7.40   13.40
   7   3  11  -17.00   13.10
  -7   3 -11   22.90   15.10
  -8  -4  11  244.28   38.00
  -8   4  11  219.58   27.40
   8   4 -11  252.37   26.90
  -6  -4  11   60.49   19.00
  -6   4  11   74.19   18.30
   6   4 -11   95.09   16.70
  -4  -4  11   41.50   15.70
   4   4 -11   39.50   11.10
  -4   4  11   44.40   15.50
  -2  -4  11  403.26   28.40
   2   4 -11  400.16   19.20
  -2   4  11  383.06   28.50
   0  -4 -11   21.40    7.80
   0  -4  11   25.40   12.00
   0   4  11   42.80   14.20
  -2  -4 -11  641.74   30.60
   2  -4  11  672.73   35.00
   2  -4  11  668.33   29.10
   2   4  11  698.03   36.70
  -4  -4 -11  200.78   22.70
   4   4  11  192.18   22.80
  -6  -4 -11   -6.80   13.40
  -6   4 -11   16.00   13.70
   6   4  11    9.80   12.80
  -7  -5  11   27.60   17.90
  -7   5  11    7.60   14.20
   7   5 -11   10.10   12.80
  -5  -5  11   -4.40   12.40
   5   5 -11   16.90   11.40
  -5   5  11   10.30   13.40
  -3  -5  11   65.39   16.60
  -3   5  11   58.39   16.60
   3   5 -11   66.49   11.90
   1  -5 -11   26.90    7.00
  -1  -5  11   16.90   12.00
  -1   5  11   36.20   13.20
   1  -5  11   75.99   14.30
   1  -5  11   91.09   16.10
  -1  -5 -11   88.09   13.20
   1   5  11   63.69   15.70
   1   5  11   39.00   16.00
  -3  -5 -11   12.00   11.30
   3   5  11   23.70   13.20
  -5  -5 -11   71.49   17.00
   5   5  11   70.49   16.60
  -7   5 -11   31.30   17.90
   7   5  11   40.20   16.80
  -8   6  11   -4.00   14.00
   8   6 -11  -11.00   15.50
  -6  -6  11    7.00   14.90
  -6   6  11   -0.40   12.40
   6   6 -11    2.50   10.40
  -4  -6  11   68.39   17.10
  -4   6  11   79.19   17.50
   4   6 -11   72.59   12.90
  -2  -6  11   54.99   15.00
  -2   6  11   39.90   14.70
   2   6 -11   83.09   11.00
   0  -6 -11    8.40    7.10
   0  -6  11   33.20   13.20
   0   6  11  -22.60   13.90
   0   6  11   16.20    9.80
   2  -6  11    8.50   10.10
   2  -6  11   12.00    7.00
  -2  -6 -11   10.60    9.90
   2   6  11   10.30   13.30
  -4  -6 -11    2.70   11.20
   4   6  11   24.30   12.60
  -6  -6 -11  195.18   27.30
   6   6  11  201.28   27.40
  -7  -7  11   50.89   20.30
   7   7 -11   90.29   18.00
  -7   7  11   46.90   17.90
  -5  -7  11   81.89   19.70
   5   7 -11   72.19   15.20
  -5   7  11   82.99   18.90
  -3  -7  11   -3.40   11.20
   3   7 -11    1.20    7.70
  -3   7  11   11.90   12.60
   1  -7 -11   28.10    8.50
  -1  -7  11   23.80   13.20
  -1   7  11   35.40   13.60
   1  -7  11   98.19   16.70
  -1  -7 -11  112.39   15.20
   1  -7  11   94.49   13.70
   1   7  11  137.89   23.00
   1   7  11  116.99   19.20
   3  -7  11   11.10    9.80
  -3  -7 -11   11.60   10.60
   3   7  11   16.50   12.40
  -5  -7 -11    2.90   12.90
   5   7  11   33.70   16.10
   7   7  11   27.60   16.90
  -6  -8  11    2.70   15.30
  -6   8  11  -14.30   11.50
   6   8 -11   10.10   11.60
  -4  -8  11  147.29   22.10
  -4   8  11  184.18   22.80
   4   8 -11  206.78   20.10
  -2  -8  11  293.77   25.30
  -2   8  11  269.07   26.00
   2   8 -11  216.58   16.90
   0  -8  11    5.50   10.90
   0  -8 -11   -4.60    7.40
   0   8  11   24.60   12.30
   0   8  11  -13.20   14.00
  -2  -8 -11    3.50    9.50
   2  -8  11   16.30   11.60
   2   8  11    4.60   12.70
  -4  -8 -11   93.89   17.90
   4   8  11   56.19   16.40
  -6  -8 -11   53.29   18.60
   6   8  11   35.10   16.30
  -7  -9  11  -21.20   15.10
   7   9 -11    9.70   12.60
  -7   9  11    4.50   14.90
  -5  -9  11   15.10   14.10
  -5   9  11   32.20   15.90
   5   9 -11   14.10   11.10
  -3  -9  11    3.00   12.10
   3   9 -11  -11.10    6.80
  -3   9  11   11.10   12.20
   1  -9 -11    1.10    7.30
  -1  -9  11    6.20   11.20
  -1   9  11    1.10   11.00
   1  -9  11   69.49   14.80
  -1  -9 -11   75.79   14.50
   1   9  11   43.10   16.60
  -3  -9 -11   74.59   16.70
   3   9  11   81.59   17.80
  -5  -9 -11   13.80   13.40
   5   9  11    9.90   14.70
  -6 -10  11   38.80   18.80
   6  10 -11   62.19   16.50
  -6  10  11   22.10   15.60
  -4 -10  11   29.00   14.50
   4  10 -11   39.50   11.90
  -4  10  11   42.00   15.50
  -2 -10  11   -2.00   11.50
  -2  10  11   -3.20   10.80
   0 -10 -11   59.09   13.10
   0 -10  11   47.20   15.20
   0  10  11   56.09   19.40
   0  10  11   72.79   16.40
  -2 -10 -11    3.00   11.00
   2 -10  11   20.40   10.60
   2  10  11   -0.40   11.70
  -4 -10 -11  -19.40   11.90
   4  10  11   22.10   14.10
  -6 -10 -11   72.89   21.30
   6  10  11   57.99   20.20
   7  11 -11    4.60   14.60
  -5 -11  11   90.19   20.70
  -5  11  11  119.39   20.00
   5  11 -11  104.69   17.20
  -3 -11  11  340.07   27.90
   3  11 -11  296.17   20.80
  -3  11  11  325.87   26.20
   1 -11 -11  162.78   16.60
  -1 -11  11  148.79   20.60
  -1  11  11  206.78   30.30
  -1  11  11  231.38   24.60
  -1 -11 -11   10.60   11.20
   1 -11  11   12.10   10.80
   1  11  11   23.40   15.30
  -3 -11 -11   18.30   13.80
   3  11  11   36.70   15.40
  -5 -11 -11  118.69   23.10
   5  11  11  128.99   23.80
  -6 -12  11   19.80   17.30
   6  12 -11   -3.00   11.90
  -4 -12  11  -11.90   12.10
   4  12 -11    0.60    9.10
  -4  12  11    3.80   11.20
  -2 -12  11    3.40   12.10
  -2  12  11   66.99   16.70
   0 -12 -11   19.50   11.50
   0 -12  11   46.50   14.00
   0  12  11   34.70   17.80
   2 -12  11   41.00   10.90
  -2 -12 -11    5.50   11.10
   2  12  11   14.10   13.70
  -4 -12 -11    6.80   12.70
   4  12  11   25.50   14.70
  -5 -13  11   -4.80   13.80
  -5  13  11   32.20   16.60
   5  13 -11   15.10   11.70
  -3 -13  11  217.28   24.80
   3  13 -11  235.38   21.40
  -3  13  11  235.68   24.90
   1 -13 -11   -3.90    8.80
  -1 -13  11    1.70   12.50
  -1  13  11   -1.30   16.50
   1 -13  11   51.19   13.80
  -1 -13 -11   59.79   15.40
   1  13  11   51.19   18.70
  -3 -13 -11   14.60   13.70
   3  13  11   44.20   16.40
  -5 -13 -11  110.09   21.80
   5  13  11  124.49   24.10
  -6 -14  11   16.20   16.40
   6  14 -11   40.10   16.70
  -4 -14  11   11.60   14.60
   4  14 -11   40.20   13.60
  -4  14  11   40.70   14.80
  -2 -14  11   81.59   17.40
  -2  14  11   64.09   26.30
  -2  14  11   89.89   17.60
   0 -14 -11   15.30   12.60
   0 -14  11   47.50   14.90
   0  14  11   35.40   18.40
  -2 -14 -11   -0.10   13.40
   2  14  11   29.50   15.00
  -4 -14 -11  -11.80   13.00
   4  14  11    8.80   14.60
  -5 -15  11   -9.90   14.00
   5  15 -11   14.20   12.70
  -3 -15  11    0.40   12.60
  -3  15  11   16.40   12.10
  -1 -15  11  -13.20   11.40
   1 -15 -11   -7.90    8.90
  -1  15  11  -27.30   14.20
  -1 -15 -11    4.20   12.80
   1  15  11   17.80   16.10
  -3 -15 -11   -5.40   13.40
   3  15  11   34.50   16.10
  -4 -16  11   28.10   16.30
   4  16 -11   42.50   14.40
  -2 -16  11   59.69   17.90
  -2  16  11   44.80   22.00
   0 -16 -11   -3.80   12.60
   0  16  11   16.90   15.90
  -2 -16 -11   -8.70   14.90
   2  16  11   18.80   14.50
  -4 -16 -11   12.40   16.30
  -5 -17  11   17.30   16.90
   5  17 -11   40.80   15.40
  -3 -17  11   -0.10   14.40
  -3  17  11  -50.69   18.90
  -1 -17  11   -9.90   13.00
   1 -17 -11    4.70   12.00
  -1  17  11   -7.20   15.30
  -1 -17 -11   -0.20   14.10
   1  17  11   51.39   17.80
  -3 -17 -11   14.80   15.90
   3  17  11   62.19   19.30
  -4 -18  11    8.00   15.40
  -2 -18  11   -8.70   13.30
  -2  18  11  -31.20   16.10
   0 -18 -11   17.40   14.50
   0  18  11   45.90   19.80
  -2 -18 -11    6.60   15.80
   2  18  11   34.20   18.30
  -3 -19  11   13.50   16.10
  -1  19  11  104.79   24.80
  -1 -19 -11   86.69   19.30
   1  19  11   92.99   25.60
   0 -20 -11   11.40   13.40
  -6   0  12   89.79   21.30
  -4   0  12   18.20   15.40
  -2   0  12  584.84   36.00
   0   0  12  850.31   40.00
   0   0 -12  891.11   31.20
  -2   0 -12   22.70   10.70
   2   0  12   30.70   13.20
   2   0  12   29.60   13.30
  -4   0 -12  129.99   20.40
   4   0  12  138.09   19.20
  -6   0 -12  440.36   33.60
  -7  -1  12   19.50   17.60
  -7   1  12   -9.40   14.60
  -5  -1  12  -32.40   11.20
  -5   1  12   -6.60   14.20
  -3  -1  12   24.20   12.80
  -3   1  12   23.60   14.10
  -1  -1  12   11.80   12.90
  -1   1  12   16.20   13.40
  -1  -1 -12   -0.80    7.60
   1  -1  12   17.00   12.30
   1  -1  12  -11.10   11.60
  -1   1 -12   -0.20    7.50
   1   1  12   -5.10   10.10
   1   1  12   -0.50   14.30
  -3  -1 -12   67.09   14.30
   3  -1  12   76.19   14.00
   3   1  12   87.59   16.40
  -3   1 -12   61.59   14.20
  -5  -1 -12   10.00   12.80
  -5   1 -12   12.40   13.20
   5   1  12   15.00   11.10
  -6  -2  12   33.50   16.60
  -6   2  12   31.20   17.10
  -4  -2  12   -3.40   12.40
  -4   2  12    3.90   13.80
  -2  -2  12   24.80   14.20
  -2   2  12   55.49   16.70
   0  -2  12   -9.00   10.50
   0  -2 -12   -1.20    5.90
   0   2  12   -5.50   10.60
   0   2 -12    0.40    5.90
  -2  -2 -12   11.50    9.70
   2  -2  12   22.40   12.20
   2  -2  12   16.70   10.00
   2   2  12    6.40   11.00
  -2   2 -12   12.00    9.80
   2   2  12    3.20    8.90
  -4  -2 -12   29.20   13.10
  -4   2 -12    8.50   10.90
   4   2  12   20.60   11.50
  -6  -2 -12    3.70   14.60
  -6   2 -12   19.90   15.60
  -7  -3  12   23.50   17.60
  -7   3  12   -5.10   15.30
  -5  -3  12    0.30   14.60
  -5   3  12    2.80   13.80
  -3  -3  12   36.10   15.50
  -3   3  12   41.50   16.40
  -1  -3  12  212.78   24.60
  -1   3  12  151.08   22.20
   1  -3  12  -14.50   10.30
  -1  -3 -12   -0.70    7.70
   1  -3  12   10.90   11.40
  -1   3 -12   10.60    8.10
   1   3  12  -16.00   13.50
   1   3  12    8.40   12.10
   3  -3  12   22.30    8.10
  -3  -3 -12    8.00   10.40
   3   3  12    7.60   11.10
  -3   3 -12   21.00   11.80
  -5  -3 -12   18.00   14.40
   5   3  12   20.90   12.40
  -5   3 -12   15.90   12.70
  -6  -4  12    8.80   15.60
  -6   4  12   26.40   17.70
  -4  -4  12    7.20   13.80
  -4   4  12   -7.90   11.60
  -2  -4  12    2.90   12.30
  -2   4  12   -9.70   11.40
   0  -4  12   68.69   16.40
   0  -4 -12   82.59   11.70
   0   4 -12   68.79   10.40
   0   4  12   89.99   18.00
   2  -4  12    9.60    8.20
   2  -4  12    0.30   10.80
  -2  -4 -12    0.50    9.90
  -2   4 -12    5.20    9.70
   2   4  12   11.00   14.00
  -4  -4 -12   66.59   16.70
  -4   4 -12   68.09   16.30
   4   4  12   80.89   17.20
  -6  -4 -12   -3.00   12.00
  -6   4 -12   14.50   14.90
   6   4  12   34.30   15.10
  -7  -5  12    7.30   17.50
  -7   5  12   24.40   18.10
   7   5 -12   39.50   16.00
  -5  -5  12   17.40   15.80
  -5   5  12  -14.30   13.60
   5   5 -12  -13.30   10.10
  -3  -5  12    4.90   12.90
   3   5 -12   27.30   10.90
  -3   5  12   -1.60   11.80
  -1  -5  12  437.86   30.80
  -1   5  12  433.16   30.90
   1  -5  12   -2.70   11.30
  -1  -5 -12   10.00    8.20
   1  -5  12  -14.20    9.40
   1   5  12    8.50   14.40
   1   5  12   -7.50   11.10
  -3  -5 -12   79.89   16.40
   3   5  12   72.49   17.10
  -5  -5 -12   68.79   17.90
   5   5  12   54.79   16.50
  -5   5 -12   68.29   18.50
  -6  -6  12  -29.30   11.70
  -6   6  12   -4.10   15.10
   6   6 -12   -6.90   10.70
  -4  -6  12  168.38   24.30
  -4   6  12  129.99   21.80
   4   6 -12  134.69   17.20
  -2  -6  12   -3.60   11.70
  -2   6  12   -7.40   11.60
   0  -6  12    8.90   12.50
   0  -6 -12   -8.60    6.30
   0   6  12   -0.80   11.20
   0   6  12  -15.90   15.00
   2  -6  12   70.29   15.60
  -2  -6 -12   59.49   14.00
   2   6  12   35.40   15.80
  -4  -6 -12  -11.60   10.90
   4   6  12   17.00   13.40
  -6  -6 -12    4.10   14.40
  -6   6 -12   19.80   14.90
   6   6  12   -0.80   13.60
  -7   7  12   43.90   18.30
   7   7 -12   47.20   17.50
  -5  -7  12  178.88   26.00
   5   7 -12  161.28   19.80
  -5   7  12  166.88   24.20
  -3  -7  12    4.30   12.20
  -3   7  12    2.50   14.00
  -1  -7  12   -6.30   11.40
  -1   7  12    0.40   12.10
  -1  -7 -12  155.08   17.80
   1  -7  12  173.68   21.70
   1   7  12  150.58   23.80
   1   7  12  147.49   21.20
  -3  -7 -12   77.89   16.90
   3   7  12  137.19   22.00
  -5  -7 -12   40.10   16.40
   5   7  12   86.89   20.00
  -6  -8  12   21.30   17.10
  -6   8  12    8.10   15.10
   6   8 -12   39.30   13.50
  -4  -8  12   22.10   15.50
  -4   8  12   53.39   16.80
   4   8 -12   50.19   13.20
  -2  -8  12  132.59   20.80
  -2   8  12  163.48   22.40
   0  -8 -12  107.09   14.20
   0  -8  12  104.09   18.20
   0   8  12  109.39   19.50
   0   8  12  104.09   23.20
   2  -8  12   26.90   12.10
  -2  -8 -12    0.60   10.50
   2   8  12   39.20   15.70
  -4  -8 -12   23.30   14.60
   4   8  12   26.00   14.10
   6   8  12   34.40   18.00
   7   9 -12   63.49   16.50
  -7   9  12   57.29   21.80
  -5  -9  12   94.39   21.20
   5   9 -12   99.39   17.30
  -5   9  12   91.69   18.90
  -3  -9  12    2.00   12.80
  -3   9  12    7.10   12.80
  -1  -9  12    8.30   12.90
  -1   9  12   32.50   14.30
  -1  -9 -12   55.89   13.60
   1  -9  12   67.59   16.30
   1   9  12   84.89   20.00
  -3  -9 -12    9.50   13.40
   3   9  12   45.10   16.40
  -5  -9 -12   43.60   17.30
   5   9  12   51.99   18.40
  -6 -10  12   32.50   18.20
  -6  10  12   60.39   17.60
   6  10 -12   62.79   15.40
  -4 -10  12  105.89   20.80
  -4  10  12  105.09   20.10
   4  10 -12  133.99   17.90
  -2 -10  12  -15.10   11.50
  -2  10  12    2.50   12.00
   0 -10 -12   -5.70    8.70
   0 -10  12    5.30   12.60
   0  10  12   -9.20   15.60
   0  10  12    6.30   11.70
   2 -10  12  149.99   19.30
  -2 -10 -12  125.59   19.10
   2  10  12  120.59   21.70
  -4 -10 -12   76.99   18.90
   4  10  12   81.89   20.50
  -5 -11  12    9.60   15.70
  -5  11  12   21.60   14.00
   5  11 -12   20.00   13.60
  -3 -11  12   17.50   13.80
  -3  11  12    3.30   12.30
  -1 -11  12   34.80   14.40
  -1  11  12   27.20   15.60
  -1  11  12    7.90   19.70
   1 -11  12   35.90   14.00
  -1 -11 -12   14.10   12.50
   1  11  12   31.40   16.40
  -3 -11 -12    5.50   12.70
   3  11  12   35.20   15.40
  -5 -11 -12   -5.90   13.90
   5  11  12    8.60   14.20
   6  12 -12  113.39   20.20
  -4 -12  12    1.70   13.10
  -4  12  12   21.70   13.00
  -2 -12  12    2.70   13.20
  -2  12  12   -1.80   12.90
   0 -12 -12    9.80   11.10
   0 -12  12   30.70   14.60
   0  12  12   27.70   18.20
  -2 -12 -12    5.80   12.60
   2 -12  12   -2.30    9.20
   2  12  12    7.30   13.00
  -4 -12 -12  110.79   21.20
   4  12  12  104.39   22.40
  -5 -13  12    4.90   15.70
   5  13 -12   12.70   17.90
  -3 -13  12   -1.30   13.20
  -3  13  12   40.70   13.90
  -1 -13  12    0.60   12.10
  -1  13  12   -7.60   18.20
   1 -13  12   18.70   11.40
  -1 -13 -12  -16.20   11.20
   1  13  12   12.40   15.70
  -3 -13 -12   -6.50   11.80
   3  13  12   -3.00   12.60
  -4 -14  12   -5.70   13.70
  -4  14  12   17.10   14.20
  -2 -14  12   -1.90   13.50
  -2  14  12  -39.00   18.50
   0 -14 -12   -1.80   11.50
   0 -14  12   14.80   13.20
   0  14  12   -8.40   14.30
  -2 -14 -12   -6.00   14.20
   2  14  12   28.60   15.80
  -4 -14 -12   -1.50   14.20
  -3 -15  12  156.98   24.10
  -3  15  12  150.08   22.20
  -1 -15  12    1.60   14.20
  -1  15  12    9.90   18.80
  -1 -15 -12   73.79   18.80
   1  15  12  159.98   26.90
  -3 -15 -12  386.56   34.50
   3  15  12  474.65   50.09
  -4 -16  12   -8.30   15.00
  -2 -16  12  -14.50   13.80
  -2  16  12  -22.40   18.70
   0  16  12   53.59   20.80
  -2 -16 -12  -36.70   13.20
   2  16  12   -4.40   13.60
  -3 -17  12  -19.20   12.40
  -1  17  12   -1.40   17.70
  -1 -17 -12  -16.20   14.20
   1  17  12   33.80   28.50
  -2 -18 -12   22.80   16.90
  -1 -19 -12   -9.70   14.70
  -6   0  13   -7.30   15.60
  -4   0  13   -5.20   13.60
  -2   0  13    6.60   13.80
   0   0  13    1.60   12.40
   2   0  13    5.00   11.80
   2   0  13  -16.10   11.60
  -2   0 -13    6.40   10.30
  -4   0 -13   16.80   13.30
  -5  -1  13  192.68   28.10
  -5   1  13  175.68   26.60
  -3  -1  13  171.28   24.80
  -3   1  13  112.19   20.70
  -1  -1  13   -7.40   12.30
  -1   1  13   -9.60   10.70
   1  -1  13   41.80   15.40
  -1  -1 -13   65.89   11.70
   1  -1  13   27.10   15.90
   1   1  13   46.10   18.70
  -1   1 -13   59.09   11.70
   1   1  13   68.69   17.50
  -3  -1 -13  238.98   24.10
   3  -1  13  278.17   21.80
   3   1  13  222.58   23.90
  -3   1 -13  184.78   21.60
  -5  -1 -13   16.40   13.50
  -5   1 -13   52.89   17.40
  -6  -2  13  -22.40   14.00
  -6   2  13   -8.80   15.40
  -4  -2  13  -29.50   11.70
  -4   2  13  -28.90   12.30
  -2  -2  13   71.29   18.40
  -2   2  13   45.40   14.20
   0  -2  13    4.60   11.40
   0   2  13    7.70   11.80
   0   2  13  -43.70   14.80
  -2  -2 -13   10.80   10.20
   2  -2  13    8.70    9.80
   2  -2  13   12.60   12.20
  -2   2 -13   15.40   11.10
   2   2  13   15.90   13.20
  -4  -2 -13   63.99   17.20
   4   2  13  107.29   19.20
  -4   2 -13   45.10   15.90
  -5  -3  13    7.40   15.30
  -5   3  13  -16.90   13.40
  -3  -3  13    6.50   13.40
  -3   3  13   18.10   15.50
  -1  -3  13   12.60   10.80
  -1   3  13   10.00   13.30
   1  -3  13  112.59   20.30
   1  -3  13   88.49   18.10
  -1  -3 -13  102.39   14.40
   1   3  13  141.39   21.30
  -1   3 -13  129.59   15.80
   1   3  13  110.89   22.80
  -3  -3 -13    3.20   11.90
  -3   3 -13    9.80   10.90
   3   3  13   36.00   14.00
  -5  -3 -13   33.10   15.00
   5   3  13   44.30   15.80
  -5   3 -13   47.80   15.30
  -6  -4  13  150.58   26.50
  -6   4  13   95.29   21.90
  -4  -4  13  200.28   27.40
  -4   4  13  235.78   28.60
  -2  -4  13   39.80   16.30
  -2   4  13   37.70   16.10
   0  -4  13    8.30   12.50
   0   4  13    2.40   11.80
   0   4  13  -33.10   15.00
  -2  -4 -13  127.59   18.00
   2  -4  13  194.38   25.20
   2   4  13  194.88   25.40
  -2   4 -13  140.09   18.20
  -4  -4 -13   77.39   17.70
   4   4  13  110.49   20.10
  -4   4 -13   76.49   17.60
  -5  -5  13  -28.00   12.30
  -5   5  13  -19.40   13.10
  -3  -5  13   -4.40   12.50
  -3   5  13   14.60   15.80
  -1  -5  13   15.50   14.70
  -1   5  13   23.00   14.40
   1  -5  13   65.59   16.90
  -1  -5 -13   60.49   13.10
   1   5  13   62.29   17.80
  -1   5 -13   56.59   11.20
   1   5  13   63.09   19.70
  -3  -5 -13    5.20   11.30
   3   5  13   17.00   12.40
  -3   5 -13    6.70   11.40
  -5  -5 -13   38.80   16.40
   5   5  13   73.79   18.40
  -5   5 -13   30.30   15.80
  -6  -6  13   -6.80   17.90
   6   6 -13   -4.00   11.40
  -6   6  13   -8.30   15.80
  -4  -6  13   -1.90   14.00
  -4   6  13   -4.10   13.60
  -2  -6  13   65.19   17.70
  -2   6  13   79.59   19.00
   0  -6  13  150.38   21.90
   0   6  13  116.99   25.90
   0   6  13  139.49   22.10
   2  -6  13   58.19   16.80
  -2  -6 -13   61.49   14.20
   2   6  13   61.19   19.00
  -4  -6 -13    3.90   12.50
  -4   6 -13   17.30   13.10
   4   6  13   18.30   14.40
  -5  -7  13   -9.10   14.00
  -5   7  13   -9.80   13.40
  -3  -7  13   77.69   19.20
  -3   7  13   70.59   18.80
  -1  -7  13   -3.00   12.70
  -1   7  13   39.70   15.80
   1  -7  13   18.20   13.50
  -1  -7 -13    4.90    9.10
   1   7  13   -4.10   14.40
  -3  -7 -13   37.00   14.50
   3   7  13   22.50   13.00
  -5  -7 -13   68.39   18.70
  -5   7 -13   72.99   17.70
   5   7  13  113.59   21.90
  -6   8  13   -2.40   14.00
   6   8 -13  -18.50   17.40
  -4  -8  13   37.70   16.90
  -4   8  13   69.59   19.30
  -2  -8  13   -6.60   12.70
  -2   8  13   -5.50   12.40
   0  -8  13  125.89   21.10
   0   8  13  122.99   21.60
   0   8  13   36.80   20.80
   2  -8  13   85.19   17.60
  -2  -8 -13  117.99   18.20
   2   8  13  127.89   23.20
  -4  -8 -13   64.99   17.50
   4   8  13   74.39   19.30
  -5  -9  13  115.49   24.10
  -5   9  13  119.49   23.60
  -3  -9  13    6.60   15.00
  -3   9  13   30.00   15.60
  -1  -9  13    1.90   13.00
  -1   9  13    1.90   12.80
  -1   9  13  -49.20   17.50
  -1  -9 -13   13.30   11.50
   1  -9  13   17.50   12.90
   1   9  13   25.40   16.50
  -3  -9 -13   98.59   18.70
   3   9  13  114.89   21.40
   5   9  13   25.40   18.50
  -6  10  13  -19.50   15.50
  -4 -10  13   -0.70   14.60
  -4  10  13    1.50   12.80
  -2 -10  13    9.30   15.60
  -2  10  13   21.90   14.50
   0 -10  13  -18.90   12.30
   0  10  13  -12.30   15.80
  -2 -10 -13    8.30   12.80
   2 -10  13   23.40   12.10
   2  10  13    6.10   14.00
  -4 -10 -13   -7.70   13.80
   4  10  13    8.90   15.50
  -5 -11  13   -3.00   26.10
  -5  11  13   -7.10   12.10
  -3 -11  13  -16.20   14.70
  -3  11  13   40.90   16.10
  -1 -11  13  132.69   22.30
  -1  11  13  164.28   29.80
  -1  11  13  122.39   22.30
   1 -11  13   76.39   16.80
  -1 -11 -13   60.59   16.00
   1  11  13  107.49   23.50
  -3 -11 -13   -9.50   12.60
   3  11  13   13.50   15.00
  -4 -12  13    4.40   15.40
  -4  12  13   23.90   15.40
  -2 -12  13   47.20   17.60
  -2  12  13   21.40   13.90
  -2  12  13  -45.70   21.20
   0 -12  13   -8.50   13.60
   0  12  13  -13.20   15.50
  -2 -12 -13  -21.50   11.50
   2  12  13   30.10   15.30
  -4 -12 -13   -8.00   15.20
  -3 -13  13  -17.90   13.40
  -3  13  13   -4.10   13.90
  -1 -13  13    7.20   13.50
  -1  13  13    3.50   21.70
   1 -13  13  119.89   25.60
   1  13  13  151.88   27.10
  -3 -13 -13   13.90   16.00
  -4 -14  13   -8.80   14.50
  -4  14  13   18.00   15.20
  -2 -14  13   77.69   20.40
  -2  14  13   82.89   27.60
   0 -14  13   42.90   15.70
   0  14  13   51.19   20.60
  -2 -14 -13   13.50   16.40
  -3 -15  13  -16.00   15.80
  -1 -15  13    9.10   15.30
  -1  15  13  -18.60   20.90
  -2 -16  13    1.90   16.00
  -2 -16 -13  -12.60   16.70
  -4   0  14   68.39   20.90
  -2   0  14  162.28   24.90
   0   0  14   93.99   20.10
   0   0  14   26.30   22.70
   2   0  14  392.26   28.40
   2   0  14  393.56   31.80
  -2   0 -14  365.06   25.50
  -4   0 -14  121.99   21.10
  -5  -1  14   13.10   16.00
  -5   1  14  -11.10   16.80
  -3  -1  14   -7.30   14.90
  -3   1  14   15.30   15.80
  -1  -1  14   42.00   16.10
  -1   1  14   56.09   18.20
   1  -1  14   24.00   14.50
   1  -1  14    0.70   15.70
   1   1  14    2.30   15.70
   1   1  14   15.00   14.20
  -3  -1 -14    8.10   11.30
   3   1  14   18.10   11.90
  -3   1 -14   -2.40   11.10
  -5  -1 -14   40.80   17.30
  -5   1 -14  -20.50   12.90
  -4  -2  14   53.29   18.70
  -4   2  14   44.80   18.80
  -2  -2  14   13.00   14.40
  -2   2  14   15.20   15.70
   0  -2  14   36.40   16.00
   0   2  14   20.10   13.90
   0   2  14  -35.90   18.70
  -2  -2 -14   12.70   11.10
   2  -2  14   11.10   13.50
   2   2  14   21.50   13.60
  -2   2 -14   18.20   10.90
  -4  -2 -14   22.80   13.80
  -4   2 -14   28.00   14.20
  -5  -3  14   12.60   17.30
  -5   3  14   19.20   18.60
  -3  -3  14    8.50   15.10
  -3   3  14  -10.10   13.00
  -1  -3  14   48.80   17.50
  -1   3  14   60.69   18.10
   1  -3  14   76.29   20.20
   1  -3  14  128.89   21.30
   1   3  14   63.19   20.10
   1   3  14  112.69   21.40
  -3  -3 -14    1.80   12.00
   3   3  14   43.10   14.20
  -3   3 -14   21.80   13.00
  -5   3 -14   -9.90   14.90
  -4  -4  14    1.10   14.20
  -4   4  14    3.90   14.90
  -2  -4  14   68.79   18.90
  -2   4  14   92.79   20.50
   0  -4  14   10.20   12.80
   0   4  14    3.70   13.30
   0   4  14  -33.40   15.50
  -2  -4 -14    9.00   10.60
   2  -4  14   -1.40   12.90
   2   4  14    1.60   12.40
  -2   4 -14   16.90   10.80
  -4  -4 -14   37.90   16.40
  -4   4 -14   21.50   12.90
   4   4  14   46.80   16.80
  -5  -5  14   -3.10   18.00
  -5   5  14   33.50   18.20
  -3  -5  14    4.10   14.50
  -3   5  14   -0.70   13.90
  -1  -5  14   11.80   14.40
  -1   5  14   58.79   18.40
   1  -5  14   51.89   16.80
   1   5  14   52.99   19.50
   1   5  14   45.50   16.50
  -3  -5 -14  107.89   19.00
  -3   5 -14   67.59   16.40
   3   5  14   97.49   19.50
   5   5  14    5.50   12.90
  -4  -6  14  -20.80   14.20
  -4   6  14   -5.50   15.20
  -2  -6  14    8.20   15.00
  -2   6  14   20.20   14.70
   0  -6  14   66.69   17.40
   0   6  14   71.09   19.10
   0   6  14   18.20   21.90
   2  -6  14    6.30   12.70
  -2  -6 -14  -15.70   11.00
   2   6  14   28.50   15.50
  -4  -6 -14   -5.30   13.10
   4   6  14   27.80   15.30
  -4   6 -14   15.90   12.30
  -5   7  14   23.10   17.70
  -3  -7  14  171.88   26.20
  -3   7  14  172.68   25.90
  -1  -7  14    4.40   14.80
  -1   7  14    8.30   13.00
   1  -7  14   14.90   13.10
   1   7  14   -1.50   13.90
  -3  -7 -14   27.20   14.70
   3   7  14   50.69   17.30
  -3   7 -14   40.20   14.60
  -4  -8  14  -27.80   13.90
  -4   8  14   17.30   15.90
  -2  -8  14   -1.30   14.30
  -2   8  14   25.80   14.90
   0  -8  14   48.80   17.60
   0   8  14   49.60   21.60
   0   8  14   56.09   18.50
  -2  -8 -14   87.29   17.90
   2  -8  14  113.59   20.20
   2   8  14  136.69   24.10
  -4  -8 -14  -11.50   15.10
   4   8  14   16.60   18.50
  -4   8 -14    9.00   11.80
  -3  -9  14   66.79   20.30
  -3   9  14   77.59   19.70
  -1  -9  14   16.90   14.70
  -1   9  14   20.20   15.00
  -1   9  14  -49.70   18.40
   1  -9  14   13.40   14.50
   1   9  14   21.20   16.80
  -3  -9 -14   75.09   18.40
   3   9  14  134.49   23.10
  -4  10  14   29.40   16.10
  -2 -10  14    4.60   14.80
  -2  10  14   -3.50   13.40
   0 -10  14   47.30   17.20
   0  10  14   22.80   21.50
   2 -10  14   19.40   12.50
   2  10  14   26.40   15.50
  -3 -11  14  -28.50   13.00
  -3  11  14   39.80   16.00
  -1 -11  14    6.30   13.30
  -1  11  14  -26.10   18.40
  -1  11  14    6.70   14.40
   1 -11  14   29.80   15.50
   1  11  14   43.10   19.10
  -3 -11 -14   23.70   16.30
  -4  12  14   66.99   30.80
  -2 -12  14   94.49   21.30
  -2  12  14  124.49   22.80
   0 -12  14   -0.20   13.50
   0  12  14    5.90   17.20
  -3  13  14   -0.50   15.30
  -1 -13  14    8.00   15.60
  -2 -14  14   18.40   16.30
  -2   0  15  -12.00   13.10
   0   0  15  -55.39   16.60
   0   0  15    2.50   13.60
  -4   0 -15   26.20   15.20
  -3  -1  15   29.50   17.50
  -3   1  15   45.50   19.20
  -1  -1  15  164.48   25.80
  -1   1  15  105.19   22.40
   1  -1  15    2.70   13.50
   1  -1  15    7.50   14.30
   1   1  15   -3.30   12.90
   1   1  15   11.20   13.10
  -2  -2  15    0.50   14.70
  -2   2  15   16.60   15.50
   0  -2  15  -58.29   14.70
   0  -2  15   13.90   13.90
   0   2  15   14.90   14.60
   2  -2  15   27.70   15.40
   2   2  15   43.30   15.90
  -4  -2 -15  -23.00   12.30
  -4   2 -15   12.30   14.20
  -3  -3  15  -11.00   14.60
  -3   3  15   -3.50   14.70
  -1  -3  15   14.90   14.40
  -1   3  15    1.60   13.70
   1  -3  15   27.90   15.80
   1   3  15   14.90   16.30
   1   3  15    6.20   14.30
   3   3  15    9.10   12.80
  -2  -4  15  178.98   27.20
  -2   4  15  203.78   28.60
   0  -4  15  208.48   27.40
   0   4  15  255.97   31.40
   0   4  15  288.47   35.30
   2  -4  15   -0.70   13.60
   2   4  15   61.19   17.40
  -3  -5  15   -7.30   15.40
  -3   5  15   16.10   15.90
  -1  -5  15   10.80   15.10
  -1   5  15   -2.50   13.50
   1  -5  15   37.40   16.30
   1   5  15   55.39   20.30
   3   5  15   37.40   14.60
  -2  -6  15   -1.00   14.60
  -2   6  15   -3.80   13.70
   0  -6  15    0.90   13.00
   0   6  15  -33.00   18.50
   0   6  15   -6.60   13.50
   2  -6  15   32.50   15.90
   2   6  15   29.40   16.90
  -1  -7  15    4.40   15.20
  -1   7  15    7.00   14.30
   1  -7  15   27.30   14.50
   1   7  15   22.10   17.90
  -2  -8  15  -12.30   13.80
  -2   8  15   17.80   19.30
   0  -8  15   22.70   15.40
   0   8  15    4.30   18.50
   0   8  15   20.10   18.90
   2  -8  15   36.30   15.60
  -1  -9  15   42.50   18.70
   1  -9  15   30.10   14.50
   0 -10  15   -6.20   14.40
  -1 -11  15  -34.60   14.80
   1 -11  15  199.48   25.40
   0   0  16  -41.10   17.40
   0   2  16   -5.70   19.90
   1   3  16    6.50   15.40
   0   4  16  -34.20   19.00
   0   0   0    0.00    0.00
_computing_structure_solution     'SHELXT 2014/5 (Sheldrick, 2014)'
;
_shelx_hkl_checksum     5445
_shelx_res_file
;
TITL HT18d_0m_a.res in C2/c
    HT18d_0m_a.res
    created by SHELXL-2016/6 at 14:57:05 on 01-Dec-2021
REM Old TITL HT18d_0m in C2/c
REM SHELXT solution in C2/c
REM R1 0.062,  Rweak 0.003,  Alpha 0.018,  Orientation as input
REM Formula found by SHELXT:  C4 K6 O12 Zn
CELL  0.71073   7.1850  18.1117  10.5206   90.000   93.579   90.000
ZERR    4.000   0.0006   0.0014   0.0008    0.000    0.002    0.000
LATT  7
SYMM -X, Y, 1/2-Z
SFAC C K O ZN
UNIT 16 24 48 4
TEMP 23.000
SIZE 0.02 0.04 0.08
L.S. 10
LIST 6
acta
FMAP 2
PLAN 20
WGHT    0.024100
FVAR       0.22168
ZN1   4    0.000000    0.334263    0.250000    10.50000    0.01481    0.01416 =
         0.01439    0.00000   -0.00042    0.00000
K1    2    0.342202    0.406041    0.074515    11.00000    0.02222    0.02042 =
         0.02332   -0.00402    0.00104   -0.00158
K2    2    0.384850    0.205423    0.402239    11.00000    0.02102    0.02655 =
         0.01677   -0.00304   -0.00132    0.00323
K3    2    0.000000    0.069674    0.250000    10.50000    0.01620    0.01595 =
         0.01878    0.00000    0.00142    0.00000
K4    2    0.000000    0.540361    0.250000    10.50000    0.01773    0.01820 =
         0.03390    0.00000   -0.00383    0.00000
O1    3    0.215985    0.276577    0.195784    11.00000    0.01731    0.01300 =
         0.02502   -0.00199    0.00259   -0.00076
O2    3    0.005210    0.204486    0.089283    11.00000    0.01629    0.02627 =
         0.02167    0.00072   -0.00350    0.00176
O3    3    0.280216    0.158369    0.159067    11.00000    0.01465    0.01612 =
         0.01999   -0.00062    0.00117    0.00344
O4    3    0.053845    0.393102    0.403745    11.00000    0.01885    0.02591 =
         0.01693   -0.00495    0.00050   -0.00876
O5    3    0.253253    0.052838    0.452935    11.00000    0.03169    0.02457 =
         0.02135   -0.00342   -0.01003   -0.00235
O6    3    0.300592    0.454335    0.340533    11.00000    0.01931    0.03315 =
         0.02896    0.01379    0.00177   -0.00504
C1    1    0.165630    0.212181    0.146176    11.00000    0.01515    0.01913 =
         0.00969    0.00479    0.00219    0.00120
C2    1    0.204809    0.432260    0.431005    11.00000    0.01847    0.01275 =
         0.01485    0.00256   -0.00281    0.00294
HKLF 4
REM  HT18d_0m_a.res in C2/c
REM R1 =  0.0402 for    1712 Fo > 4sig(Fo)  and  0.0838 for all    2592 data
REM    106 parameters refined using      0 restraints
END
WGHT      0.0241      0.0000
REM Highest difference peak  1.017,  deepest hole -0.626,  1-sigma level  0.148
Q1    1   0.4736  0.2020  0.4420  11.00000  0.05    1.02
Q2    1   0.1983  0.4370  0.3538  11.00000  0.05    0.59
Q3    1   0.3758  0.4631  0.4027  11.00000  0.05    0.57
Q4    1   0.3294  0.0951  0.2207  11.00000  0.05    0.56
Q5    1   0.3635  0.2520  0.4170  11.00000  0.05    0.55
Q6    1   0.5254  0.3437  0.0600  11.00000  0.05    0.54
Q7    1   0.2777  0.2728  0.1723  11.00000  0.05    0.53
Q8    1   0.1607  0.0618  0.4627  11.00000  0.05    0.52
Q9    1   0.0736  0.3397  0.3005  11.00000  0.05    0.51
Q10   1   0.5000  0.3626  0.2500  10.50000  0.05    0.51
Q11   1   0.2515 -0.0044  0.3935  11.00000  0.05    0.50
Q12   1   0.4192  0.3929  0.1156  11.00000  0.05    0.49
Q13   1   0.3441  0.0692  0.4087  11.00000  0.05    0.49
Q14   1   0.0943  0.3607  0.3801  11.00000  0.05    0.49
Q15   1   0.2730  0.3921  0.0111  11.00000  0.05    0.49
Q16   1  -0.1363  0.5475  0.2163  11.00000  0.05    0.48
Q17   1   0.2459  0.0921  0.2809  11.00000  0.05    0.47
Q18   1  -0.1737  0.2218  0.0598  11.00000  0.05    0.47
Q19   1   0.2574  0.4643  0.3886  11.00000  0.05    0.47
Q20   1   0.0774  0.0087  0.1956  11.00000  0.05    0.47
;
_shelx_res_checksum     35311
