# Supplementary material for: Crystal structure of K6[Zn(CO3)4]
Source: Acta Crystallogr E Crystallogr Commun. 2023 Jul 14;79(Pt 8):718–21. doi: 10.1107/S2056989023006072 (PMC10439417; doi:10.1107/S2056989023006072)
Supplement: Supplementary file 2 [file e-79-00718-Isup3.hkl]

data_I                                                                          
_shelx_title ' HT18d_0m_a.res in C2/c'                                          
_shelx_refln_list_code          4                                               
_shelx_F_calc_maximum      443.03                                               
_exptl_crystal_F_000      1056.00                                               
_reflns_d_resolution_high  0.6371                                               
                                                                                
loop_                                                                           
 _space_group_symop_operation_xyz                                               
 'x, y, z'                                                                      
 '-x, y, -z+1/2'                                                                
 'x+1/2, y+1/2, z'                                                              
 '-x+1/2, y+1/2, -z+1/2'                                                        
 '-x, -y, -z'                                                                   
 'x, -y, z-1/2'                                                                 
 '-x+1/2, -y+1/2, -z'                                                           
 'x+1/2, -y+1/2, z-1/2'                                                         
                                                                                
_cell_length_a     7.1850                                                       
_cell_length_b    18.1117                                                       
_cell_length_c    10.5206                                                       
_cell_angle_alpha  90.000                                                       
_cell_angle_beta   93.579                                                       
_cell_angle_gamma  90.000                                                       
                                                                                
_shelx_F_squared_multiplier     1.000                                           
                                                                                
loop_                                                                           
 _refln_index_h                                                                 
 _refln_index_k                                                                 
 _refln_index_l                                                                 
 _refln_F_squared_calc                                                          
 _refln_F_squared_meas                                                          
 _refln_F_squared_sigma                                                         
 _refln_observed_status                                                         
   2   0   0       2718.78       2753.24        80.22 o                         
   4   0   0      21534.62      22407.45       462.68 o                         
   6   0   0      21167.21      21174.46       416.23 o                         
   8   0   0       9435.56       9307.58       269.06 o                         
  10   0   0       3322.51       3377.16       306.93 o                         
   1   1   0       2775.42       2737.85        36.81 o                         
   3   1   0      15161.03      15665.20       176.61 o                         
   5   1   0         11.50         -6.40        55.32 o                         
   7   1   0        479.50        322.96        79.57 o                         
   9   1   0       2116.53       2246.96       143.03 o                         
  11   1   0          4.57        122.10       262.51 o                         
   2   2   0       1433.78       1617.37        49.19 o                         
   4   2   0       3850.58       3563.30       109.34 o                         
   6   2   0        684.86        739.24       104.04 o                         
   8   2   0        712.11        669.60       102.13 o                         
  10   2   0        183.06        124.70       103.33 o                         
   1   3   0      16571.91      17856.74       154.51 o                         
   3   3   0         72.09        163.08        50.71 o                         
   5   3   0        390.95        266.98        70.36 o                         
   7   3   0         24.52         57.39        83.70 o                         
   9   3   0       3145.68       2948.01       162.08 o                         
  11   3   0          6.58         44.77       286.93 o                         
   0   4   0       1410.73       1466.18        78.72 o                         
   2   4   0       1750.98       2044.83        54.16 o                         
   4   4   0         86.26        171.77       106.68 o                         
   6   4   0       1739.04       1649.98       130.71 o                         
   8   4   0        107.17         80.80        88.21 o                         
  10   4   0        472.21        511.13       143.67 o                         
   1   5   0      21051.84      20673.30       206.44 o                         
   3   5   0       9540.60       9915.74       157.69 o                         
   5   5   0         18.60         75.54        59.67 o                         
   7   5   0       5017.40       5145.90       191.03 o                         
   9   5   0       1906.32       1969.19       228.81 o                         
  11   5   0         64.89       -189.25       276.76 o                         
   0   6   0      10186.04      10762.96       173.13 o                         
   2   6   0       9210.11       9012.13       144.01 o                         
   4   6   0       5029.79       4819.61       136.50 o                         
   6   6   0        122.69         17.02        72.84 o                         
   8   6   0       1365.22       1392.00       137.90 o                         
  10   6   0       1021.97        955.82       180.11 o                         
   1   7   0       9356.19       9445.77       144.86 o                         
   3   7   0       7826.36       7794.26       134.34 o                         
   5   7   0      15157.17      14973.36       347.42 o                         
   7   7   0       4409.84       4333.43       183.63 o                         
   9   7   0        182.15        115.49       116.90 o                         
   0   8   0      65587.27      64420.05      1026.68 o                         
   2   8   0       2499.52       2603.24       138.43 o                         
   4   8   0       5694.39       5739.01       143.96 o                         
   6   8   0       3739.68       3798.12       161.22 o                         
   8   8   0       4064.12       4501.17       267.33 o                         
  10   8   0       2197.74       2170.74       244.11 o                         
   1   9   0       3907.33       3999.39       157.75 o                         
   3   9   0       2317.06       2164.35       152.37 o                         
   5   9   0       9395.92       9321.85       205.32 o                         
   7   9   0       4389.78       4173.60       246.39 o                         
   9   9   0         41.83         84.87       116.59 o                         
   0  10   0       1535.68       1576.12       137.37 o                         
   2  10   0         53.28         63.81        75.63 o                         
   4  10   0      30788.82      29777.29       529.72 o                         
   6  10   0          7.19        -17.35       102.51 o                         
   8  10   0        176.57        242.67       137.28 o                         
  10  10   0       1438.52       1332.73       278.19 o                         
   1  11   0       1139.42       1088.40        60.95 o                         
   3  11   0       2830.90       3184.15       181.56 o                         
   5  11   0        100.71        129.81       104.23 o                         
   7  11   0        544.54        368.73       137.14 o                         
   9  11   0          6.04       -113.31       119.27 o                         
   0  12   0        695.88        672.94       112.52 o                         
   2  12   0        597.29        591.11        76.17 o                         
   4  12   0       2369.94       2237.13       171.55 o                         
   6  12   0       3100.69       3185.58       226.82 o                         
   8  12   0         36.54        185.66       145.67 o                         
   1  13   0       1468.87       1512.00        82.94 o                         
   3  13   0        685.22        579.38       119.59 o                         
   5  13   0       1683.46       1540.13       170.87 o                         
   7  13   0       1695.34       1784.60       229.30 o                         
   9  13   0         54.50        -71.21       126.37 o                         
   0  14   0        347.32        375.80       114.41 o                         
   2  14   0       1087.37       1104.82        93.03 o                         
   4  14   0        544.87        675.53       144.83 o                         
   6  14   0        451.15        326.42       169.99 o                         
   8  14   0        115.50        -16.03       144.43 o                         
   1  15   0       5990.19       5828.78       163.74 o                         
   3  15   0      28813.53      28694.67       451.77 o                         
   5  15   0      11742.92      11576.23       567.78 o                         
   7  15   0       1012.98       1138.43       333.51 o                         
   9  15   0       1859.79       1222.89       247.33 o                         
   0  16   0      13638.76      13802.31       405.93 o                         
   2  16   0         20.24         59.45        69.54 o                         
   4  16   0         34.55         31.66       115.23 o                         
   6  16   0       1940.83       2149.09       220.33 o                         
   8  16   0        113.59        -45.43       131.17 o                         
   1  17   0        142.87        145.08        47.34 o                         
   3  17   0        113.96         -3.53       123.43 o                         
   5  17   0       2248.26       2586.01       232.40 o                         
   7  17   0         86.31        119.12       154.73 o                         
   0  18   0       3896.17       3501.00       152.44 o                         
   2  18   0        149.61        130.07        81.36 o                         
   4  18   0       4642.24       4114.22       374.16 o                         
   6  18   0         28.56       -137.15       137.15 o                         
   8  18   0         43.62         40.66       142.93 o                         
   1  19   0       2576.97       2742.51       150.48 o                         
   3  19   0       1055.64        982.96       164.31 o                         
   5  19   0          3.97        -13.58       141.87 o                         
   7  19   0         31.14        187.76       138.23 o                         
   0  20   0       1986.46       1968.55       177.82 o                         
   2  20   0        509.81        470.06       140.01 o                         
   4  20   0       2074.13       2111.77       292.03 o                         
   6  20   0         18.55        -53.60       129.83 o                         
   1  21   0       1098.58        918.06       113.28 o                         
   3  21   0       1742.41       1886.06       208.86 o                         
   5  21   0        121.35        -92.14       127.77 o                         
   7  21   0          8.23         12.29       174.40 o                         
   0  22   0       1315.23       1667.85       252.39 o                         
   2  22   0       2220.22       2196.83       166.00 o                         
   4  22   0        348.55        244.06       119.78 o                         
   6  22   0          5.69         18.08       139.46 o                         
   1  23   0        367.62        368.90       139.68 o                         
   3  23   0       4069.87       4495.33       393.86 o                         
   5  23   0        450.16        449.47       144.98 o                         
   0  24   0       2788.13       2696.26       308.09 o                         
   2  24   0       1518.31       1153.75       233.83 o                         
   4  24   0        117.56        204.87       134.11 o                         
   1  25   0       1685.63       1892.70       230.31 o                         
   3  25   0         12.70       -137.22       177.58 o                         
   5  25   0        104.93        554.54       218.72 o                         
   0  26   0        505.37        488.17       227.66 o                         
   2  26   0        101.27        146.84       208.25 o                         
   1  27   0        143.26       -164.83       323.56 o                         
 -11   1   1       2092.39       3180.29       478.22 o                         
  -9   1   1        163.65         96.20        86.60 o                         
  -7   1   1        197.56        220.41        64.46 o                         
  -5   1   1      17369.89      17336.78       347.60 o                         
  -3   1   1      50794.62      52062.49       458.73 o                         
  -1   1   1       9867.81      10060.90        77.66 o                         
   1   1   1      10529.94      10537.62        95.74 o                         
   3   1   1       5525.26       5445.23       101.20 o                         
   5   1   1       7909.48       7837.15       170.19 o                         
   7   1   1       6328.85       6340.83       170.54 o                         
   9   1   1        393.76        138.48        88.94 o                         
  11   1   1          5.50        150.59       248.27 o                         
 -10   2   1        178.08        415.98       143.10 o                         
  -8   2   1        203.23        244.00        79.98 o                         
  -6   2   1         63.33         43.38        61.98 o                         
  -4   2   1         25.60        -33.80        49.57 o                         
  -2   2   1      30379.00      31088.75       233.02 o                         
   0   2   1       1007.22       1026.51        24.80 o                         
   2   2   1      24817.87      24819.91       214.14 o                         
   4   2   1        289.10        210.67        51.83 o                         
   6   2   1       3987.57       3603.97       193.75 o                         
   8   2   1       2548.83       2316.53       151.15 o                         
  10   2   1         20.33        -63.45       107.08 o                         
 -11   3   1         84.30        311.35       288.97 o                         
  -9   3   1          0.24         27.81        77.53 o                         
  -7   3   1        187.25        165.70        76.15 o                         
  -5   3   1       1763.36       1674.08       104.85 o                         
  -3   3   1         18.97        -35.61        37.68 o                         
  -1   3   1          3.67         33.93        21.84 o                         
   1   3   1         59.72          8.21        21.17 o                         
   3   3   1      28640.82      28832.00       276.95 o                         
   5   3   1      25189.62      25652.00       392.44 o                         
   7   3   1         83.28         61.85        85.37 o                         
   9   3   1       1130.38       1233.64       149.80 o                         
  11   3   1         27.68        -12.21       246.23 o                         
 -10   4   1       2667.47       2212.10       798.74 o                         
  -8   4   1       1733.95       1779.08       165.11 o                         
  -6   4   1        688.28        669.70        89.14 o                         
  -4   4   1      51612.83      51647.23       753.33 o                         
  -2   4   1      42315.49      41917.60       319.17 o                         
   0   4   1         43.15         91.61        24.70 o                         
   2   4   1      34930.32      34914.64       343.35 o                         
   4   4   1      15920.30      14467.91       250.36 o                         
   6   4   1      12300.63      12482.94       320.40 o                         
   8   4   1       6261.51       6312.58       306.65 o                         
  10   4   1        573.21        660.05       126.75 o                         
  -9   5   1        460.33        363.26       120.96 o                         
  -7   5   1       4980.02       5079.94       173.49 o                         
  -5   5   1         78.21         78.08        61.92 o                         
  -3   5   1      20563.37      21094.71       244.48 o                         
  -1   5   1        165.43         99.16        24.51 o                         
   1   5   1      37569.77      39687.43       345.61 o                         
   3   5   1        627.48        449.28        60.46 o                         
   5   5   1       4335.66       4318.37       241.87 o                         
   7   5   1       1258.98       1475.06       126.55 o                         
   9   5   1        162.14        208.84       200.31 o                         
 -10   6   1         57.49        205.66       260.00 o                         
  -8   6   1       5401.56       5278.80       197.32 o                         
  -6   6   1       8001.87       7858.81       205.86 o                         
  -4   6   1        402.81        520.84        65.22 o                         
  -2   6   1      14632.41      16133.89       170.68 o                         
   0   6   1      24936.79      24400.82       202.31 o                         
   2   6   1      39328.02      40188.43       412.88 o                         
   4   6   1        195.90        173.61        61.83 o                         
   6   6   1        120.78        217.92        77.04 o                         
   8   6   1       1147.96       1009.28       128.61 o                         
  10   6   1       1039.70       1340.47       199.65 o                         
  -9   7   1         17.42         40.95       116.43 o                         
  -7   7   1       2179.21       2129.05       145.02 o                         
  -5   7   1       1648.91       1632.65       123.37 o                         
  -3   7   1        557.94        528.70        59.73 o                         
  -1   7   1      14902.48      14572.77       164.21 o                         
   1   7   1      10750.50      11383.64       133.03 o                         
   3   7   1       3047.10       3221.62        68.56 o                         
   5   7   1       4978.56       4850.08       151.73 o                         
   7   7   1       2775.02       2922.15       229.05 o                         
   9   7   1        378.25        578.37       156.76 o                         
 -10   8   1        731.93        652.10       192.32 o                         
  -8   8   1        174.41        151.67        97.44 o                         
  -6   8   1       2581.57       2516.38       165.66 o                         
  -4   8   1       1807.12       1807.96       125.42 o                         
  -2   8   1       2575.27       2607.76       107.56 o                         
   0   8   1        231.77        160.52        39.90 o                         
   2   8   1      70889.57      72876.41       973.56 o                         
   4   8   1        869.58        886.12        51.16 o                         
   6   8   1        106.31         27.95        70.41 o                         
   8   8   1       3025.79       3311.00       241.06 o                         
  10   8   1        915.04        963.74       226.70 o                         
  -9   9   1        256.94        378.31       162.72 o                         
  -7   9   1       1050.56       1119.93       154.60 o                         
  -5   9   1      11054.87      11025.72       229.85 o                         
  -3   9   1      12651.36      12227.73       205.20 o                         
  -1   9   1        900.38        949.06        77.03 o                         
   1   9   1       3525.66       3725.50        96.62 o                         
   3   9   1       3459.49       3335.45       119.57 o                         
   5   9   1       2691.43       2438.32       125.42 o                         
   7   9   1       2315.77       2305.92       218.61 o                         
   9   9   1        773.71        823.99       180.78 o                         
 -10  10   1         40.02       -119.11       227.92 o                         
  -8  10   1        879.18        842.88       154.33 o                         
  -6  10   1       3386.64       3672.48       220.72 o                         
  -4  10   1       1235.40       1345.22        80.30 o                         
  -2  10   1       5717.39       5734.32       140.79 o                         
   0  10   1       1888.52       1653.84        78.05 o                         
   2  10   1       5474.97       5729.73       276.04 o                         
   4  10   1       1468.04       1654.71       169.77 o                         
   6  10   1       1146.76       1084.61       180.74 o                         
   8  10   1        338.44        293.98       138.01 o                         
  10  10   1        169.08        -85.95       222.83 o                         
  -9  11   1       2363.96       2623.84       222.06 o                         
  -7  11   1      10497.42       9947.52       343.51 o                         
  -5  11   1       1138.92       1177.52       192.17 o                         
  -3  11   1        493.87        580.53       121.22 o                         
  -1  11   1      10954.63      10961.95       214.06 o                         
   1  11   1      16018.74      15655.47       201.08 o                         
   3  11   1      18260.06      17965.05       297.52 o                         
   5  11   1       1457.67       1249.77       147.32 o                         
   7  11   1       1645.12       1685.35       186.91 o                         
   9  11   1       2659.05       3089.53       398.69 o                         
  -8  12   1        670.97        713.08       142.35 o                         
  -6  12   1        147.24        210.44       120.74 o                         
  -4  12   1          2.90        -41.41        86.65 o                         
  -2  12   1       7447.88       7326.11       250.13 o                         
   0  12   1       1169.55       1110.42        65.71 o                         
   2  12   1        824.26        699.96        74.49 o                         
   4  12   1        274.32        201.76       138.07 o                         
   6  12   1        734.84        837.42       199.73 o                         
   8  12   1        120.85        326.40       181.02 o                         
  10  12   1         73.35         75.55       238.09 o                         
  -9  13   1        327.25        441.89       171.94 o                         
  -7  13   1        754.81        652.99       166.84 o                         
  -5  13   1        873.22       1045.81       150.54 o                         
  -3  13   1       2179.02       2262.45       166.77 o                         
  -1  13   1       3210.88       3399.80       105.74 o                         
   1  13   1      17429.33      17089.42       258.13 o                         
   3  13   1       4144.19       4172.26       155.68 o                         
   5  13   1       2775.34       2388.94       196.93 o                         
   7  13   1         27.02        -17.03       126.74 o                         
   9  13   1       1119.27       1150.83       202.91 o                         
  -8  14   1       6367.55       6476.09       302.20 o                         
  -6  14   1       3270.95       3152.20       233.75 o                         
  -4  14   1         43.96        -43.90       101.12 o                         
  -2  14   1       6202.80       6161.05       148.65 o                         
   0  14   1      13878.84      13434.20       209.44 o                         
   2  14   1       4748.00       4798.73       157.13 o                         
   4  14   1       3240.10       3072.81       210.43 o                         
   6  14   1       2956.20       3354.77       244.15 o                         
   8  14   1        200.40        241.34       152.22 o                         
  -9  15   1         47.33        262.51       286.93 o                         
  -7  15   1         88.40        -13.17       122.12 o                         
  -5  15   1       1976.62       1769.31       188.28 o                         
  -3  15   1       2936.34       2790.24       161.42 o                         
  -1  15   1        907.37        851.46        66.15 o                         
   1  15   1       4935.94       4841.09        98.42 o                         
   3  15   1          5.62          9.26        60.49 o                         
   5  15   1       2314.23       2068.71       200.59 o                         
   7  15   1        996.71       1274.38       191.76 o                         
   9  15   1        274.57         52.07       200.85 o                         
  -8  16   1       1302.22       1271.40       198.24 o                         
  -6  16   1       1886.24       2010.09       183.20 o                         
  -4  16   1       1034.98        797.96       148.66 o                         
  -2  16   1         32.55         84.58        68.23 o                         
   0  16   1       9342.57       8958.25       208.06 o                         
   2  16   1       6809.11       6397.26       188.46 o                         
   4  16   1         12.63         41.79       116.73 o                         
   6  16   1        109.43        214.34       140.42 o                         
   8  16   1        208.71       -112.85       161.63 o                         
  -7  17   1        116.18        132.91       130.54 o                         
  -5  17   1        279.48        299.33       137.95 o                         
  -3  17   1        401.71        542.35       108.01 o                         
  -1  17   1       1013.42       1038.71        89.23 o                         
   1  17   1        639.12        664.27        79.03 o                         
   3  17   1         56.93         -8.74       112.31 o                         
   5  17   1       1460.56       1216.23       277.07 o                         
   7  17   1         20.02        215.12       209.27 o                         
  -8  18   1        174.92        155.74       201.79 o                         
  -6  18   1        250.33        188.07       122.28 o                         
  -4  18   1         11.49        -98.58        98.58 o                         
  -2  18   1       3922.44       3917.00       148.91 o                         
   0  18   1        216.86        236.17        63.64 o                         
   2  18   1       2694.61       2806.07       251.77 o                         
   4  18   1         35.27         77.97       129.93 o                         
   6  18   1       2533.69       2376.33       265.81 o                         
   8  18   1       1032.23        958.26       260.09 o                         
  -7  19   1       3753.43       3943.55       261.80 o                         
  -5  19   1       2234.73       2334.12       191.23 o                         
  -3  19   1        561.52        575.44       112.31 o                         
  -1  19   1      12660.68      12441.81       235.75 o                         
   1  19   1       5709.60       5532.57       235.80 o                         
   3  19   1       1092.43        826.52       303.65 o                         
   5  19   1       6240.29       6548.79       330.63 o                         
   7  19   1        413.78        235.82       173.04 o                         
  -6  20   1        328.86        284.51       152.74 o                         
  -4  20   1       4005.02       4064.02       234.20 o                         
  -2  20   1       3207.77       3204.57       169.14 o                         
   0  20   1         37.06         40.47        91.61 o                         
   2  20   1       2042.84       2130.43       206.02 o                         
   4  20   1        754.16        809.56       172.58 o                         
   6  20   1        326.84        222.19       171.47 o                         
  -7  21   1        149.42        532.69       190.42 o                         
  -5  21   1        369.91        276.32       136.46 o                         
  -3  21   1       3095.31       3365.21       205.97 o                         
  -1  21   1       2067.99       2355.01       160.93 o                         
   1  21   1         45.33         27.83        97.79 o                         
   3  21   1        554.01        457.89       159.73 o                         
   5  21   1        755.66        852.71       200.46 o                         
   7  21   1        896.45        -22.38       333.74 o                         
  -6  22   1         18.08        192.77       144.76 o                         
  -4  22   1        608.26        790.39       141.47 o                         
  -2  22   1         16.39        180.76        99.38 o                         
   0  22   1          7.52        -47.67        96.93 o                         
   2  22   1        175.61        217.44       146.37 o                         
   4  22   1        287.56        422.86       165.61 o                         
   6  22   1          4.95        110.72       205.10 o                         
  -5  23   1         26.32        237.98       133.61 o                         
  -3  23   1       2586.43       2744.09       268.46 o                         
  -1  23   1       2715.01       2456.57       208.35 o                         
   1  23   1         45.37         87.48       117.68 o                         
   3  23   1         35.04        114.08       144.06 o                         
   5  23   1       3523.10       3511.01       289.42 o                         
  -6  24   1        151.76        463.52       265.64 o                         
  -4  24   1         38.52        314.86       150.36 o                         
  -2  24   1        129.87         28.35       185.02 o                         
   0  24   1       1563.27       1204.59       172.08 o                         
   2  24   1        106.41         98.74       125.84 o                         
   4  24   1        567.33        388.68       179.52 o                         
  -3  25   1        361.42        412.92       208.52 o                         
  -1  25   1        295.39        166.91       135.76 o                         
   1  25   1          4.45         99.96       152.38 o                         
   3  25   1        343.07        138.44       189.68 o                         
   5  25   1         65.75       -126.35       461.94 o                         
  -2  26   1       2093.70       1739.53       251.61 o                         
   0  26   1         92.88         74.04       135.97 o                         
   2  26   1        465.68        614.87       193.48 o                         
   1  27   1        130.65       -109.89       331.70 o                         
 -10   0   2       1828.56       2087.70       368.33 o                         
  -8   0   2       8742.67       8880.41       296.09 o                         
  -6   0   2      17556.72      17100.36       401.39 o                         
  -4   0   2      33679.29      33319.85       634.54 o                         
  -2   0   2      22911.95      22164.78       260.55 o                         
   0   0   2      11093.87      11018.40       138.94 o                         
   2   0   2      48218.78      46334.07       508.28 o                         
   4   0   2      44349.78      44082.28       761.52 o                         
   6   0   2       2501.50       2513.54       202.48 o                         
   8   0   2        488.65        530.70       213.07 o                         
  10   0   2       7196.53       7695.55       610.50 o                         
 -11   1   2        509.64        830.28       311.35 o                         
  -9   1   2        421.07        310.35       133.07 o                         
  -7   1   2       3875.23       3794.96       139.87 o                         
  -5   1   2       9664.76       9466.84       173.35 o                         
  -3   1   2         74.66         79.57        39.96 o                         
  -1   1   2       3011.33       3188.84        59.79 o                         
   1   1   2       5658.70       5644.76        88.99 o                         
   3   1   2       2816.95       2738.17        65.84 o                         
   5   1   2        372.36        327.75        65.55 o                         
   7   1   2       1018.27        944.57       101.94 o                         
   9   1   2        733.03        769.14       122.63 o                         
  11   1   2         21.35        115.92       199.78 o                         
 -10   2   2        905.16       1331.66       190.07 o                         
  -8   2   2        834.65        739.33        97.09 o                         
  -6   2   2        619.54        534.47        71.80 o                         
  -4   2   2         62.31         48.66        42.92 o                         
  -2   2   2      76235.14      79292.45       488.66 o                         
   0   2   2        660.58        777.26        31.74 o                         
   2   2   2         60.30          5.29        23.74 o                         
   4   2   2        155.29         99.83        55.63 o                         
   6   2   2       3471.98       3559.04       169.65 o                         
   8   2   2        257.11        283.75        99.88 o                         
  10   2   2        104.80         53.59       270.36 o                         
 -11   3   2         13.94        486.36       299.14 o                         
  -9   3   2        790.24        918.71       158.21 o                         
  -7   3   2       2235.84       2247.10       187.49 o                         
  -5   3   2      20300.55      19549.44       289.38 o                         
  -3   3   2         15.71        -37.30        37.30 o                         
  -1   3   2       2078.78       2221.78        42.73 o                         
   1   3   2      13743.38      13868.27       127.25 o                         
   3   3   2      11172.42      10967.95       152.33 o                         
   5   3   2       2192.94       2267.52       123.76 o                         
   7   3   2         10.87         69.74        88.79 o                         
   9   3   2        591.18        660.74       152.53 o                         
  11   3   2        841.63        637.48       269.05 o                         
 -10   4   2        576.48        402.15       194.68 o                         
  -8   4   2       1057.66       1034.38       115.29 o                         
  -6   4   2         43.28         55.52        61.57 o                         
  -4   4   2          8.12        -26.16        47.99 o                         
  -2   4   2      50894.01      53825.52       366.60 o                         
   0   4   2        884.61        951.67        41.61 o                         
   2   4   2      10229.26      10383.99       120.61 o                         
   4   4   2       5904.79       5716.26       172.42 o                         
   6   4   2        146.90         88.23        79.71 o                         
   8   4   2        441.89        556.82       132.55 o                         
  10   4   2        139.43         57.71       143.63 o                         
  -9   5   2       2475.31       2111.34       198.84 o                         
  -7   5   2       3782.40       3611.35       160.72 o                         
  -5   5   2       1629.74       1635.71        96.81 o                         
  -3   5   2       6401.68       6113.59        97.03 o                         
  -1   5   2       5587.11       5628.77        70.85 o                         
   1   5   2       4826.05       5054.57        90.30 o                         
   3   5   2      46251.25      45271.89       400.87 o                         
   5   5   2      17484.71      17069.05       370.33 o                         
   7   5   2       2257.46       2155.59       181.91 o                         
   9   5   2       1030.25       1136.13       177.07 o                         
 -10   6   2        122.82         74.95       245.22 o                         
  -8   6   2        471.04        261.00        89.96 o                         
  -6   6   2       4542.56       4527.23       154.33 o                         
  -4   6   2       1111.67        972.93        72.94 o                         
  -2   6   2       3451.43       3372.43        68.20 o                         
   0   6   2      18147.67      18209.90       147.52 o                         
   2   6   2       6812.93       6593.95       127.30 o                         
   4   6   2        567.97        591.11        60.74 o                         
   6   6   2        671.32        657.41       123.68 o                         
   8   6   2       2391.36       2545.92       214.06 o                         
  10   6   2        113.48         55.38       197.97 o                         
  -9   7   2       2626.18       2942.55       258.84 o                         
  -7   7   2        241.50        115.19        77.45 o                         
  -5   7   2        313.48        249.31        62.62 o                         
  -3   7   2       8818.29       8799.62       140.68 o                         
  -1   7   2      34900.86      36136.83       277.32 o                         
   1   7   2        392.80        482.15        49.05 o                         
   3   7   2        987.86       1009.72        56.33 o                         
   5   7   2       2671.90       2681.46       257.90 o                         
   7   7   2       5077.78       5002.39       201.03 o                         
   9   7   2        655.41        399.20       154.00 o                         
 -10   8   2        284.39        327.76       270.65 o                         
  -8   8   2        568.60        615.11       122.39 o                         
  -6   8   2       6963.65       6668.14       182.74 o                         
  -4   8   2       2025.34       1813.75        95.01 o                         
  -2   8   2       2701.42       2581.03       105.57 o                         
   0   8   2       2399.01       2384.31        63.90 o                         
   2   8   2      34032.56      33072.76       415.67 o                         
   4   8   2       6332.59       6140.74       150.41 o                         
   6   8   2       1660.76       1775.06       120.88 o                         
   8   8   2        680.48        875.33       194.76 o                         
  10   8   2        848.66        945.72       221.90 o                         
  -9   9   2        312.21        156.93       143.25 o                         
  -7   9   2        460.31        454.36       114.16 o                         
  -5   9   2        361.50        289.81        66.33 o                         
  -3   9   2       6639.96       6359.20       184.90 o                         
  -1   9   2      28617.90      29263.53       290.54 o                         
   1   9   2        826.47        952.42        61.62 o                         
   3   9   2      12670.48      12882.97       220.47 o                         
   5   9   2       2890.63       2878.89       188.25 o                         
   7   9   2       2628.64       2926.51       222.62 o                         
   9   9   2       1057.84       1226.70       189.61 o                         
 -10  10   2       2421.51       2464.67       342.18 o                         
  -8  10   2          8.77        194.29       115.10 o                         
  -6  10   2       2269.00       2355.83       134.79 o                         
  -4  10   2       2609.25       2596.21       108.97 o                         
  -2  10   2      10698.59      10893.72       168.49 o                         
   0  10   2      27246.26      27117.38       256.15 o                         
   2  10   2       7681.29       8243.32       310.73 o                         
   4  10   2         54.73         26.46        52.26 o                         
   6  10   2      10750.76      10310.04       330.18 o                         
   8  10   2       5608.80       5714.67       305.21 o                         
  10  10   2          4.05        -50.62       248.27 o                         
  -9  11   2        494.78        561.09       179.91 o                         
  -7  11   2         92.44         11.42       103.86 o                         
  -5  11   2       2994.08       3244.03       129.47 o                         
  -3  11   2       2130.05       2233.51       108.60 o                         
  -1  11   2        771.65        746.79        56.86 o                         
   1  11   2       3179.59       3098.34        96.15 o                         
   3  11   2       1179.00       1213.97        49.79 o                         
   5  11   2       3060.73       3224.80       209.71 o                         
   7  11   2       1693.27       1532.17       182.21 o                         
   9  11   2        207.14        262.81       157.32 o                         
  -8  12   2       1404.15       1108.55       159.40 o                         
  -6  12   2         71.97        177.63       124.96 o                         
  -4  12   2         36.59        107.69        63.88 o                         
  -2  12   2      35114.30      35447.65       390.25 o                         
   0  12   2       2869.72       2931.92       104.86 o                         
   2  12   2       2044.60       2077.33        80.77 o                         
   4  12   2       9750.12       9220.89       291.24 o                         
   6  12   2        331.68        159.01       123.37 o                         
   8  12   2       1781.08       1710.00       217.05 o                         
  -9  13   2          1.18        220.92       161.29 o                         
  -7  13   2       2015.36       1607.59       165.17 o                         
  -5  13   2        424.35        454.61       108.62 o                         
  -3  13   2       1798.36       1769.30       130.08 o                         
  -1  13   2         32.80         14.77        42.95 o                         
   1  13   2        286.40        279.93        66.61 o                         
   3  13   2       1840.72       1883.52       165.34 o                         
   5  13   2         26.64         92.93       116.66 o                         
   7  13   2          3.14        -91.05       121.56 o                         
   9  13   2        142.11        143.62       151.49 o                         
  -8  14   2        707.44        638.82       152.02 o                         
  -6  14   2        251.65        114.40       105.46 o                         
  -4  14   2        788.39        777.80       115.43 o                         
  -2  14   2       8767.35       8849.46       156.15 o                         
   0  14   2        228.12        277.60        56.53 o                         
   2  14   2        968.06        994.59       125.24 o                         
   4  14   2         13.04         25.14       109.71 o                         
   6  14   2       1074.65       1167.40       176.04 o                         
   8  14   2          8.16        -46.64       156.89 o                         
  -9  15   2       1806.83       2034.79       484.33 o                         
  -7  15   2        766.02        674.06       144.48 o                         
  -5  15   2      10333.42      10364.68       293.98 o                         
  -3  15   2       4701.28       4707.58       192.76 o                         
  -1  15   2      14843.58      14827.93       260.56 o                         
   1  15   2      15169.34      15768.74       318.47 o                         
   3  15   2        263.40        180.14       117.02 o                         
   5  15   2       2979.20       3032.19       232.74 o                         
   7  15   2       8429.30       8820.96       360.15 o                         
   9  15   2       1903.70       1387.90       255.42 o                         
  -8  16   2        988.46       1298.06       211.83 o                         
  -6  16   2        137.85        132.53       116.47 o                         
  -4  16   2       1324.01       1407.63       141.27 o                         
  -2  16   2        449.36        433.17        76.43 o                         
   0  16   2        635.83        599.80        69.14 o                         
   2  16   2        125.11         96.41       115.11 o                         
   4  16   2       4520.68       4390.61       264.71 o                         
   6  16   2          4.66         23.79       134.33 o                         
   8  16   2        120.66        106.78       152.45 o                         
  -7  17   2        232.25         54.81       128.44 o                         
  -5  17   2       2795.01       3131.33       205.05 o                         
  -3  17   2       2749.36       2609.24       149.59 o                         
  -1  17   2        834.07        805.88        83.46 o                         
   1  17   2       2203.45       2203.33        99.10 o                         
   3  17   2       1101.21       1082.00       160.05 o                         
   5  17   2        199.44         34.58       137.55 o                         
   7  17   2          9.31       -165.37       187.42 o                         
  -8  18   2        136.08        317.84       183.06 o                         
  -6  18   2       1203.45       1051.89       158.85 o                         
  -4  18   2       2120.73       1935.35       167.50 o                         
  -2  18   2        854.96        997.23        97.75 o                         
   0  18   2       3736.78       3947.69       135.46 o                         
   2  18   2        750.91        852.43       153.68 o                         
   4  18   2         18.18        -56.70       126.28 o                         
   6  18   2       1703.62       1831.96       228.24 o                         
   8  18   2        563.58        486.76       448.72 o                         
  -7  19   2       2179.96       2339.57       212.22 o                         
  -5  19   2       2837.86       2602.90       200.99 o                         
  -3  19   2        248.40        343.91        93.96 o                         
  -1  19   2        614.43        748.96        86.44 o                         
   1  19   2       1339.71       1371.81       152.44 o                         
   3  19   2       2952.71       2312.52       214.57 o                         
   5  19   2        401.60        472.23       162.95 o                         
   7  19   2          8.17       -159.84       159.84 o                         
  -6  20   2         50.20          6.71       173.89 o                         
  -4  20   2        669.16        718.30       135.81 o                         
  -2  20   2        321.36        461.72        86.99 o                         
   0  20   2       3675.25       3743.13       192.96 o                         
   2  20   2        170.06         86.84       124.09 o                         
   4  20   2         12.92        -63.45       133.40 o                         
   6  20   2       1104.77        973.17       200.58 o                         
  -7  21   2         78.37        197.74       253.34 o                         
  -5  21   2        208.95        242.69       131.42 o                         
  -3  21   2        253.88        311.14       118.69 o                         
  -1  21   2        407.94        473.30       116.73 o                         
   1  21   2       1194.36       1167.59       151.86 o                         
   3  21   2       1095.55       1147.28       184.26 o                         
   5  21   2        548.25        447.90       183.27 o                         
  -6  22   2       4384.45       4466.54       274.36 o                         
  -4  22   2        117.49        390.07       127.32 o                         
  -2  22   2        226.73        378.84       127.43 o                         
   0  22   2        456.56        427.80       111.50 o                         
   2  22   2       2385.05       2361.93       194.22 o                         
   4  22   2        294.14        262.55       161.99 o                         
   6  22   2        160.33        289.86       188.82 o                         
  -5  23   2        700.65        735.70       155.27 o                         
  -3  23   2        763.02        799.93       174.82 o                         
  -1  23   2        948.77        996.52       183.97 o                         
   1  23   2       3908.73       3903.38       241.03 o                         
   3  23   2        360.65        284.34       155.62 o                         
   5  23   2       1695.99       1572.46       261.93 o                         
  -4  24   2        784.86        714.47       295.99 o                         
  -2  24   2         11.65        -73.73       228.94 o                         
   0  24   2        878.16       1031.56       161.52 o                         
   2  24   2       3288.72       4149.11       407.96 o                         
   4  24   2       1276.25       1386.79       270.20 o                         
  -3  25   2        480.89        521.95       210.63 o                         
  -1  25   2       1328.01       1303.40       179.54 o                         
   1  25   2        129.28         64.00       166.49 o                         
   3  25   2       3176.02       3320.84       309.30 o                         
  -2  26   2          5.87       -170.30       188.24 o                         
   0  26   2        874.12        589.05       189.71 o                         
   2  26   2          1.01        312.43       168.55 o                         
   4  26   2         23.23        313.39       327.63 o                         
   1  27   2       2352.70       2067.35       427.35 o                         
 -11   1   3        158.03        500.61       313.39 o                         
  -9   1   3       2348.86       2447.04       243.94 o                         
  -7   1   3       2744.17       2972.01       147.69 o                         
  -5   1   3        281.65        249.22        60.19 o                         
  -3   1   3        329.37        332.79        44.34 o                         
  -1   1   3       4012.23       3640.85        52.57 o                         
   1   1   3      43528.76      44249.94       378.92 o                         
   3   1   3      16658.16      16864.11       175.53 o                         
   5   1   3        586.93        536.36        66.66 o                         
   7   1   3       4228.12       4232.70       192.34 o                         
   9   1   3       1659.40       1706.83       179.92 o                         
 -10   2   3        649.82        846.86       170.38 o                         
  -8   2   3       3587.07       3804.46       174.89 o                         
  -6   2   3       3723.10       3794.25       160.01 o                         
  -4   2   3       9281.29       9700.76       173.67 o                         
  -2   2   3        311.29        273.09        22.63 o                         
   0   2   3       1163.54       1078.75        44.30 o                         
   2   2   3       3006.40       2951.82        60.50 o                         
   4   2   3         38.14         32.23        43.62 o                         
   6   2   3          6.38         75.89        78.61 o                         
   8   2   3       1053.22       1242.81       156.69 o                         
  10   2   3       1355.74       1302.43       208.57 o                         
  -9   3   3       1396.90       1778.70       190.63 o                         
  -7   3   3       7939.24       7600.07       220.43 o                         
  -5   3   3       2190.14       2042.60       104.86 o                         
  -3   3   3        978.25        908.54        52.61 o                         
  -1   3   3       3665.73       3835.77        60.01 o                         
   1   3   3       1665.77       1847.59        60.15 o                         
   3   3   3         16.40        -20.99        27.18 o                         
   5   3   3       4997.77       5158.53       163.62 o                         
   7   3   3        761.70        694.39       114.29 o                         
   9   3   3        554.82        463.28       132.86 o                         
 -10   4   3       1906.84       1922.22       285.92 o                         
  -8   4   3       8640.08       9138.86       300.17 o                         
  -6   4   3      12938.35      13183.75       248.60 o                         
  -4   4   3       1412.44       1311.78        69.26 o                         
  -2   4   3      55171.75      56511.18       419.87 o                         
   0   4   3     196275.91     196666.00      1335.86 o                         
   2   4   3      16813.97      17907.18       221.98 o                         
   4   4   3       4977.43       4835.03       148.33 o                         
   6   4   3      21704.54      22716.12       440.75 o                         
   8   4   3       4786.86       5046.17       226.34 o                         
  10   4   3       3851.88       3741.92       300.07 o                         
  -9   5   3       1194.90       1427.65       179.12 o                         
  -7   5   3        863.16        910.18        98.25 o                         
  -5   5   3       5210.20       4878.75       181.42 o                         
  -3   5   3       9043.56       9301.71       123.94 o                         
  -1   5   3       1986.23       1879.92        49.20 o                         
   1   5   3       7240.75       7378.28       145.67 o                         
   3   5   3       7745.38       7592.76       115.05 o                         
   5   5   3       3890.46       4066.01       152.52 o                         
   7   5   3       1663.24       1362.67       132.05 o                         
   9   5   3        436.91        402.57       181.87 o                         
 -10   6   3        417.94        484.34       503.56 o                         
  -8   6   3        461.15        457.16       167.63 o                         
  -6   6   3       5127.72       4752.11       158.17 o                         
  -4   6   3       5386.40       5182.28       185.48 o                         
  -2   6   3       1017.79       1039.06        47.38 o                         
   0   6   3      24730.41      26295.73       223.13 o                         
   2   6   3       3295.11       2946.74        99.63 o                         
   4   6   3      11653.49      11160.16       166.88 o                         
   6   6   3          3.77        -86.82        86.82 o                         
   8   6   3         24.55       -105.38       105.38 o                         
  10   6   3        292.12        209.88       175.97 o                         
  -9   7   3        359.22        255.07       183.15 o                         
  -7   7   3        169.11         91.07        73.07 o                         
  -5   7   3        499.27        477.46        72.02 o                         
  -3   7   3       6349.54       6418.63       149.68 o                         
  -1   7   3        645.19        639.10        42.31 o                         
   1   7   3       1605.30       1620.47        80.85 o                         
   3   7   3       4646.48       4584.19       107.32 o                         
   5   7   3         25.19        141.83        86.10 o                         
   7   7   3        320.50        337.14       122.53 o                         
   9   7   3       1137.20       1246.20       310.05 o                         
 -10   8   3        692.10        714.01       235.78 o                         
  -8   8   3         13.77          9.62       123.92 o                         
  -6   8   3       3265.67       3317.70       168.58 o                         
  -4   8   3       2106.10       2081.73       104.13 o                         
  -2   8   3        692.19        664.06        51.75 o                         
   0   8   3       4243.03       4205.35       140.09 o                         
   2   8   3       1647.93       1626.17       106.80 o                         
   4   8   3        708.88        653.38        58.59 o                         
   6   8   3       4379.79       4246.94       382.31 o                         
   8   8   3        385.15        363.98       141.03 o                         
  10   8   3        420.82        324.00       219.35 o                         
  -9   9   3        460.27        576.00       168.43 o                         
  -7   9   3       2062.17       2305.37       221.42 o                         
  -5   9   3        169.17        115.86        66.45 o                         
  -3   9   3       1210.47       1214.06        70.28 o                         
  -1   9   3      12594.12      12198.71       160.55 o                         
   1   9   3       6638.38       6540.05       140.68 o                         
   3   9   3       2687.99       2462.16       100.30 o                         
   5   9   3        184.08        332.32       104.40 o                         
   7   9   3       4774.63       5049.88       263.42 o                         
   9   9   3         59.26        -77.09       131.60 o                         
  -8  10   3         16.84         59.29       116.17 o                         
  -6  10   3        311.41        318.67        76.47 o                         
  -4  10   3       2942.67       2984.06       124.60 o                         
  -2  10   3       2612.21       2560.92        84.83 o                         
   0  10   3        607.46        726.94        63.70 o                         
   2  10   3       7311.08       7285.22       227.85 o                         
   4  10   3       2859.44       2588.01       120.03 o                         
   6  10   3          8.20        -16.03       107.46 o                         
   8  10   3        426.23        345.80       178.95 o                         
  10  10   3          5.18        -97.68       280.83 o                         
  -9  11   3        301.69        451.14       172.52 o                         
  -7  11   3       4461.50       4801.63       238.97 o                         
  -5  11   3       9302.80       8913.60       202.53 o                         
  -3  11   3      30657.71      30657.83       347.51 o                         
  -1  11   3       3718.55       3610.60       112.79 o                         
   1  11   3      15252.58      15229.45       297.26 o                         
   3  11   3      26275.11      25371.04       485.82 o                         
   5  11   3      16038.37      15463.27       391.91 o                         
   7  11   3       1088.90       1362.22       182.54 o                         
   9  11   3        351.01        538.70       163.42 o                         
  -8  12   3         12.07          9.98       137.62 o                         
  -6  12   3        574.68        680.43       120.30 o                         
  -4  12   3         76.27         70.17        61.49 o                         
  -2  12   3       2872.94       2641.72       153.33 o                         
   0  12   3       1589.49       1620.81        71.55 o                         
   2  12   3        737.35        882.46       124.68 o                         
   4  12   3       1088.22        985.46       139.20 o                         
   6  12   3        315.67        264.96       133.20 o                         
   8  12   3       1169.69       1186.42       193.27 o                         
  -9  13   3        102.40        406.94       176.24 o                         
  -7  13   3       2893.54       2743.28       196.97 o                         
  -5  13   3       6007.46       5735.40       220.15 o                         
  -3  13   3         73.58         90.60        51.93 o                         
  -1  13   3       3371.90       3530.51       121.05 o                         
   1  13   3        586.68        571.63        78.89 o                         
   3  13   3        445.29        284.36       111.01 o                         
   5  13   3       5882.86       5702.19       267.03 o                         
   7  13   3       1049.91        872.34       164.96 o                         
   9  13   3        412.18        474.46       176.42 o                         
  -8  14   3        212.72         57.62       304.43 o                         
  -6  14   3        153.93         24.64       101.84 o                         
  -4  14   3      11465.88      11231.68       282.94 o                         
  -2  14   3       2169.33       2208.40        96.92 o                         
   0  14   3        922.58        838.60        96.33 o                         
   2  14   3       7666.11       7209.51       320.76 o                         
   4  14   3       6721.46       6209.07       269.70 o                         
   6  14   3        225.52        179.83       190.25 o                         
   8  14   3          8.60        -78.66       144.21 o                         
  -7  15   3         32.00        -69.68       119.39 o                         
  -5  15   3          6.11         -9.33        96.25 o                         
  -3  15   3        135.43        165.60        81.02 o                         
  -1  15   3       1244.28       1249.33        90.08 o                         
   1  15   3       7018.22       7155.23       134.35 o                         
   3  15   3        754.51        639.97       137.43 o                         
   5  15   3         97.39         28.20       122.11 o                         
   7  15   3        916.26       1021.16       179.28 o                         
   9  15   3          3.47         69.19       260.48 o                         
  -8  16   3         72.47        312.34       162.58 o                         
  -6  16   3        419.51        518.26       130.89 o                         
  -4  16   3       6589.43       6715.04       240.40 o                         
  -2  16   3        616.34        565.62        85.87 o                         
   0  16   3        234.28        334.61        62.68 o                         
   2  16   3        340.54        582.42       131.51 o                         
   4  16   3       2229.80       2309.63       207.10 o                         
   6  16   3        605.55        531.54       164.42 o                         
   8  16   3         67.62         -0.69       162.63 o                         
  -7  17   3         31.72        172.63       125.96 o                         
  -5  17   3         77.27          2.53       102.99 o                         
  -3  17   3        273.59        246.52        84.70 o                         
  -1  17   3        129.10        123.44        66.48 o                         
   1  17   3        705.98        661.65       120.03 o                         
   3  17   3       2886.37       2419.38       209.90 o                         
   5  17   3        531.28        493.19       156.47 o                         
   7  17   3         51.33        -36.89       143.02 o                         
  -8  18   3        781.39        914.12       421.14 o                         
  -6  18   3       1012.49       1004.63       217.46 o                         
  -4  18   3        388.14        186.46       171.78 o                         
  -2  18   3        623.64        598.58        87.97 o                         
   0  18   3        408.34        415.21        81.57 o                         
   2  18   3        177.96        120.30       131.80 o                         
   4  18   3          5.32        160.00       137.44 o                         
   6  18   3         71.24        266.29       158.79 o                         
   8  18   3        232.12         10.17       260.48 o                         
  -7  19   3        541.43        515.02       176.29 o                         
  -5  19   3       4094.05       4069.94       300.48 o                         
  -3  19   3      15678.36      15966.50       341.42 o                         
  -1  19   3        117.85        179.22        78.69 o                         
   1  19   3       4506.89       4197.73       226.10 o                         
   3  19   3      11604.99      12291.75       440.43 o                         
   5  19   3       3226.81       3105.77       267.74 o                         
   7  19   3       1070.20        979.58       213.57 o                         
  -6  20   3        898.65       1031.11       168.27 o                         
  -4  20   3         47.69        166.97       110.80 o                         
  -2  20   3       1787.29       1936.37       126.79 o                         
   0  20   3       6669.64       6898.21       258.29 o                         
   2  20   3        236.98         73.93       114.31 o                         
   4  20   3         64.52        196.62       148.98 o                         
   6  20   3       2593.23       2769.20       410.54 o                         
  -7  21   3        389.61        477.72       227.23 o                         
  -5  21   3        224.12        484.86       137.19 o                         
  -3  21   3        374.56        349.00       116.36 o                         
  -1  21   3        284.33        490.44       120.70 o                         
   1  21   3        680.02        761.71       143.12 o                         
   3  21   3          8.17         19.37       208.42 o                         
   5  21   3        108.66         47.96       261.14 o                         
  -6  22   3         92.10        257.90       149.94 o                         
  -4  22   3         26.13         81.17       114.58 o                         
  -2  22   3        335.10        241.51       152.38 o                         
   0  22   3        932.56        913.64       150.97 o                         
   2  22   3         76.88        -40.66       118.58 o                         
   4  22   3          3.52        -64.78       155.79 o                         
   6  22   3        349.67        436.61       228.51 o                         
  -5  23   3          8.84         76.57       143.72 o                         
  -3  23   3       1644.70       1625.44       255.15 o                         
  -1  23   3        691.29        798.51       176.24 o                         
   1  23   3        741.45        880.09       180.89 o                         
   3  23   3       1371.30       1272.07       202.82 o                         
   5  23   3         95.48        -75.48       162.13 o                         
  -4  24   3       1361.74       1418.02       256.33 o                         
  -2  24   3         30.84        186.69       177.60 o                         
   0  24   3         97.48        -87.14       271.57 o                         
   2  24   3        166.94        353.84       136.31 o                         
   4  24   3       1209.84        960.70       235.37 o                         
  -3  25   3        550.98        516.28       344.93 o                         
  -1  25   3       1192.51       1160.48       178.62 o                         
   1  25   3        322.46        270.15       229.63 o                         
   3  25   3        469.50        132.16       155.70 o                         
  -2  26   3       1237.57       1691.09       362.23 o                         
   0  26   3       2579.60       2520.92       371.74 o                         
   2  26   3       1291.74       1392.17       273.12 o                         
 -10   0   4       4434.68       5383.99       567.76 o                         
  -8   0   4        607.48        416.60       161.92 o                         
  -6   0   4       1519.38       1771.78       230.12 o                         
  -4   0   4      76473.94      79884.59      1030.43 o                         
  -2   0   4       8926.75       8787.94       247.09 o                         
   0   0   4       1261.54       1440.20       132.47 o                         
   2   0   4      59369.63      58467.71      1349.00 o                         
   4   0   4      10314.57       9415.71       190.40 o                         
   6   0   4      15195.68      15039.09       343.90 o                         
   8   0   4       8692.17       8811.27       409.64 o                         
  10   0   4        200.21         39.77       324.58 o                         
 -11   1   4          9.35        321.53       297.11 o                         
  -9   1   4        292.82        247.58       157.16 o                         
  -7   1   4       1154.67       1343.19        91.53 o                         
  -5   1   4         70.94         48.22        42.00 o                         
  -3   1   4        165.79        192.31        32.01 o                         
  -1   1   4      26863.63      28306.72       280.19 o                         
   1   1   4       7939.19       8831.09       140.93 o                         
   3   1   4       1750.04       1698.30       105.54 o                         
   5   1   4       9452.60       9665.23       217.83 o                         
   7   1   4       1183.65       1042.55       111.17 o                         
   9   1   4         78.60        190.92       134.08 o                         
 -10   2   4         69.29         84.80       137.43 o                         
  -8   2   4       1394.01       1189.95       153.89 o                         
  -6   2   4        692.33        848.02        70.41 o                         
  -4   2   4         32.61         38.49        42.62 o                         
  -2   2   4       1446.21       1509.42       100.09 o                         
   0   2   4      13563.39      13362.66       153.32 o                         
   2   2   4      17366.48      17383.92       191.66 o                         
   4   2   4        336.81        306.93        42.93 o                         
   6   2   4        158.83        186.52        78.58 o                         
   8   2   4       1838.17       1945.69       164.47 o                         
  10   2   4        580.09        552.45       217.94 o                         
  -9   3   4         50.00         40.85       119.44 o                         
  -7   3   4       1228.93       1306.92        98.89 o                         
  -5   3   4       1311.20       1409.12        79.34 o                         
  -3   3   4      17950.99      18069.24       226.38 o                         
  -1   3   4       4274.03       4034.55        69.66 o                         
   1   3   4         32.45         82.14        31.85 o                         
   3   3   4       3650.02       3694.80        84.69 o                         
   5   3   4      11554.36      12027.02       376.93 o                         
   7   3   4       3534.80       3739.12       185.22 o                         
   9   3   4         21.62        117.58       161.39 o                         
 -10   4   4        904.93        784.34       297.01 o                         
  -8   4   4         37.80         -7.43       109.46 o                         
  -6   4   4       3080.68       2725.09       137.91 o                         
  -4   4   4        272.42        252.74        48.70 o                         
  -2   4   4        562.78        560.91        39.09 o                         
   0   4   4        502.85        414.95        39.30 o                         
   2   4   4      11044.31      11319.20       156.01 o                         
   4   4   4        241.89        268.95        91.74 o                         
   6   4   4        139.46        198.76       103.20 o                         
   8   4   4       2839.70       2834.77       183.89 o                         
  10   4   4        170.70        239.40       169.44 o                         
  -9   5   4         14.54         94.35       121.77 o                         
  -7   5   4        154.54         62.07        80.14 o                         
  -5   5   4      17994.36      17914.85       305.85 o                         
  -3   5   4      31853.93      31755.98       328.33 o                         
  -1   5   4       2092.75       2190.54        77.60 o                         
   1   5   4       9121.83       9834.69       157.98 o                         
   3   5   4       7058.73       6885.45       128.93 o                         
   5   5   4       4790.28       4704.80       159.42 o                         
   7   5   4       3011.38       3114.08       331.26 o                         
   9   5   4        313.26        368.24       205.05 o                         
 -10   6   4          8.65         85.26       176.87 o                         
  -8   6   4        385.74        377.94       131.37 o                         
  -6   6   4       3291.14       3105.56       159.14 o                         
  -4   6   4       2394.71       2509.34        90.25 o                         
  -2   6   4      29833.72      30262.26       292.06 o                         
   0   6   4       2946.03       2914.15        79.61 o                         
   2   6   4       1461.00       1431.00        53.30 o                         
   4   6   4       6426.31       5872.04       157.18 o                         
   6   6   4        722.67        609.43        95.17 o                         
   8   6   4         33.51         38.31       163.00 o                         
  10   6   4          9.91         49.00       168.52 o                         
  -9   7   4        913.32        912.07       214.68 o                         
  -7   7   4       2415.35       2510.59       154.82 o                         
  -5   7   4       2130.41       2094.75       114.20 o                         
  -3   7   4         13.02         75.15        42.94 o                         
  -1   7   4       1867.80       1846.33       129.10 o                         
   1   7   4      15680.11      15362.85       181.80 o                         
   3   7   4      13036.98      13036.86       237.37 o                         
   5   7   4       3430.37       3313.59       186.51 o                         
   7   7   4        725.13       1043.06       149.71 o                         
   9   7   4       3304.28       3269.97       357.09 o                         
 -10   8   4        482.46        510.02       305.25 o                         
  -8   8   4        570.91        618.78       177.50 o                         
  -6   8   4        445.32        364.23        82.52 o                         
  -4   8   4      14310.13      13938.71       239.45 o                         
  -2   8   4      11632.05      11786.54       178.65 o                         
   0   8   4       1930.69       2082.29       117.28 o                         
   2   8   4       3619.14       3471.30       122.51 o                         
   4   8   4       3416.03       3205.44       230.52 o                         
   6   8   4       3862.93       3723.89       289.77 o                         
   8   8   4        545.39        531.32       145.06 o                         
  10   8   4         12.23        140.41       335.77 o                         
  -9   9   4        460.12        769.85       360.09 o                         
  -7   9   4        502.25        415.39        99.96 o                         
  -5   9   4       6101.48       6210.16       170.58 o                         
  -3   9   4        146.13        148.22        53.52 o                         
  -1   9   4      12051.10      11725.04       200.96 o                         
   1   9   4       4705.54       4540.86       117.18 o                         
   3   9   4      16127.75      15634.67       272.22 o                         
   5   9   4       3075.66       2865.40       189.55 o                         
   7   9   4        972.90        837.03       151.65 o                         
   9   9   4       1231.83       1476.47       290.03 o                         
  -8  10   4       7296.98       8038.80       437.29 o                         
  -6  10   4       4368.16       4397.90       170.75 o                         
  -4  10   4        188.21        245.30        69.27 o                         
  -2  10   4      15860.19      15684.93       222.71 o                         
   0  10   4      28189.06      28415.69       394.18 o                         
   2  10   4       7141.15       7052.03       266.20 o                         
   4  10   4       2399.46       2197.04       170.38 o                         
   6  10   4       1588.41       1491.67       164.34 o                         
   8  10   4        539.99        587.43       145.52 o                         
  -9  11   4         32.85        223.76       192.06 o                         
  -7  11   4        669.92        711.33       245.32 o                         
  -5  11   4       3408.80       3412.20       148.37 o                         
  -3  11   4         10.59        -52.65        52.65 o                         
  -1  11   4        794.04        782.82        73.13 o                         
   1  11   4       1556.69       1474.30       100.20 o                         
   3  11   4        343.21        429.07        72.55 o                         
   5  11   4        689.02        797.37       137.13 o                         
   7  11   4         80.33        157.74       123.80 o                         
   9  11   4        139.07        333.24       537.24 o                         
  -8  12   4        288.59        504.19       164.21 o                         
  -6  12   4       4976.77       4942.92       225.81 o                         
  -4  12   4         34.96         31.31        66.23 o                         
  -2  12   4        439.45        355.89        71.29 o                         
   0  12   4       9849.16      10140.11       230.44 o                         
   2  12   4      13886.39      14637.33       548.01 o                         
   4  12   4         39.54        -32.76       101.43 o                         
   6  12   4         80.66         60.53       119.79 o                         
   8  12   4       2406.47       2486.52       235.73 o                         
  -9  13   4         76.86        296.34       205.41 o                         
  -7  13   4         49.80        -30.30       130.77 o                         
  -5  13   4       1530.44       1448.74       139.86 o                         
  -3  13   4         39.74        -12.95        57.91 o                         
  -1  13   4        912.40        883.01        77.01 o                         
   1  13   4        310.09        303.91        73.26 o                         
   3  13   4        889.35        892.54       136.71 o                         
   5  13   4       1918.73       1637.79       176.05 o                         
   7  13   4        336.53        206.64       205.07 o                         
   9  13   4        312.70        -26.45       297.11 o                         
  -8  14   4        217.41        162.62       262.81 o                         
  -6  14   4        874.31        798.05       134.32 o                         
  -4  14   4        468.92        248.53       100.78 o                         
  -2  14   4        108.97         66.50        72.65 o                         
   0  14   4       1552.19       1535.49       101.21 o                         
   2  14   4       2715.63       2831.34       121.28 o                         
   4  14   4        262.12        237.07       129.35 o                         
   6  14   4         87.85         15.45       124.11 o                         
   8  14   4       1302.74       1270.03       210.76 o                         
  -7  15   4       7856.97       8447.12       605.91 o                         
  -5  15   4        716.04        730.01       123.88 o                         
  -3  15   4        727.43        632.90        96.13 o                         
  -1  15   4      15979.16      16413.83       257.96 o                         
   1  15   4       7363.78       7292.04       196.15 o                         
   3  15   4       4710.48       4969.06       358.73 o                         
   5  15   4       4476.93       4631.24       279.73 o                         
   7  15   4       1255.20       1319.08       196.85 o                         
  -8  16   4        392.39        483.39       175.52 o                         
  -6  16   4        271.32        274.14       117.13 o                         
  -4  16   4       2657.38       2637.80       175.41 o                         
  -2  16   4          2.54         23.91        70.38 o                         
   0  16   4        388.37        184.22        82.18 o                         
   2  16   4       4345.32       3848.69       227.93 o                         
   4  16   4          5.15        -65.73       154.59 o                         
   6  16   4          8.31        179.30       148.75 o                         
   8  16   4       1344.65       1146.27       217.42 o                         
  -7  17   4         31.05          7.13       141.23 o                         
  -5  17   4         47.54         56.99       108.91 o                         
  -3  17   4        982.86       1057.61       140.56 o                         
  -1  17   4       1974.07       1856.25       112.15 o                         
   1  17   4       3092.88       3227.77       281.62 o                         
   3  17   4        209.34        161.64       130.44 o                         
   5  17   4       3498.41       3073.74       262.58 o                         
   7  17   4          4.68         76.06       156.22 o                         
  -8  18   4       1525.18       1226.90       459.91 o                         
  -6  18   4        336.04        416.76       146.57 o                         
  -4  18   4        482.05        476.94       132.10 o                         
  -2  18   4        677.18        641.44        93.59 o                         
   0  18   4       1655.08       1751.11       139.23 o                         
   2  18   4       1614.48       1788.53       165.17 o                         
   4  18   4       1021.42        689.37       162.07 o                         
   6  18   4        974.75        840.78       189.82 o                         
   8  18   4        409.39        866.91       315.42 o                         
  -7  19   4        379.36        178.64       162.48 o                         
  -5  19   4       1173.78       1154.22       151.82 o                         
  -3  19   4        618.39        713.19       104.46 o                         
  -1  19   4       3694.74       4005.54       219.06 o                         
   1  19   4        372.17        467.62       124.32 o                         
   3  19   4       1501.30       1488.57       218.04 o                         
   5  19   4       2877.60       2686.52       251.75 o                         
   7  19   4       1686.19       1525.09       312.37 o                         
  -6  20   4        300.16        383.81       136.43 o                         
  -4  20   4          2.61        -76.15       101.81 o                         
  -2  20   4        631.56        630.06       107.88 o                         
   0  20   4       3932.00       3891.22       288.58 o                         
   2  20   4        532.27        669.17       138.68 o                         
   4  20   4         88.54         64.74       150.59 o                         
   6  20   4        637.09        551.76       221.19 o                         
  -7  21   4         70.22        -73.26       311.35 o                         
  -5  21   4        448.20        410.44       135.57 o                         
  -3  21   4        860.59        791.88       157.41 o                         
  -1  21   4       1570.86       1528.75       207.93 o                         
   1  21   4        964.36       1048.35       151.32 o                         
   3  21   4         65.77        138.02       169.38 o                         
   5  21   4         41.35          4.51       158.83 o                         
  -6  22   4        300.86        349.32       196.13 o                         
  -4  22   4         24.55         50.32       131.94 o                         
  -2  22   4       3435.55       3650.00       226.14 o                         
   0  22   4         36.27        166.92       120.41 o                         
   2  22   4        342.09        169.09       128.31 o                         
   4  22   4       1829.15       2354.14       249.40 o                         
   6  22   4       1244.06       1245.21       343.91 o                         
  -5  23   4        622.22        873.88       273.15 o                         
  -3  23   4        573.44        582.60       211.95 o                         
  -1  23   4       3555.33       3604.40       264.72 o                         
   1  23   4        918.39       1345.66       215.57 o                         
   3  23   4        348.27        325.70       143.74 o                         
   5  23   4       1835.12       1993.44       298.62 o                         
  -4  24   4       1353.35       1712.97       264.58 o                         
  -2  24   4       2435.34       2345.76       239.79 o                         
   0  24   4        115.75        142.08       128.06 o                         
   2  24   4        339.76        230.66       135.19 o                         
   4  24   4       1239.60       1176.39       216.79 o                         
  -3  25   4       1275.51       1321.06       256.78 o                         
  -1  25   4        785.75        881.29       199.36 o                         
   1  25   4        193.08        348.96       139.63 o                         
   3  25   4       2178.67       2194.06       248.35 o                         
  -2  26   4        506.94        354.79       229.11 o                         
   0  26   4        471.25        250.79       171.49 o                         
   2  26   4          6.09        -17.30       182.75 o                         
  -9   1   5       2977.66       2851.03       236.82 o                         
  -7   1   5       2928.54       2907.57       178.38 o                         
  -5   1   5       2785.56       2657.24        90.72 o                         
  -3   1   5       5029.69       4871.25       152.82 o                         
  -1   1   5         46.72        107.62        41.71 o                         
   1   1   5      20600.04      20675.62       255.94 o                         
   3   1   5      21130.00      21564.73       273.83 o                         
   5   1   5       6637.89       6501.76       175.97 o                         
   7   1   5       1029.70       1109.38       142.15 o                         
   9   1   5       1822.22       2129.58       200.53 o                         
 -10   2   5        231.61        549.76       158.34 o                         
  -8   2   5        123.50         46.08       114.51 o                         
  -6   2   5       2060.48       2050.22        92.37 o                         
  -4   2   5         44.49         44.72        22.35 o                         
  -2   2   5      21070.98      21257.07       243.86 o                         
   0   2   5       7565.95       7403.43       113.29 o                         
   2   2   5      12617.85      12744.55       185.38 o                         
   4   2   5        981.41        983.60        55.32 o                         
   6   2   5       1256.93       1125.66       108.45 o                         
   8   2   5         18.50         22.13       108.64 o                         
  10   2   5          3.25         80.26       165.32 o                         
  -9   3   5        886.95       1160.69       175.34 o                         
  -7   3   5       1861.54       1965.05       179.52 o                         
  -5   3   5       1209.78        962.14        66.66 o                         
  -3   3   5        790.31        737.23        81.66 o                         
  -1   3   5      11039.40      11494.88       139.88 o                         
   1   3   5       9607.13       9394.31       206.54 o                         
   3   3   5         20.07         -9.09        29.11 o                         
   5   3   5       6138.53       6017.43       174.78 o                         
   7   3   5         29.52        177.62        79.92 o                         
   9   3   5         85.32        183.16       165.02 o                         
 -10   4   5        366.57        377.91       211.64 o                         
  -8   4   5       7286.13       7452.03       310.13 o                         
  -6   4   5       7581.67       7456.88       263.02 o                         
  -4   4   5      15169.50      14616.47       207.94 o                         
  -2   4   5       2883.10       2775.81        72.70 o                         
   0   4   5      28090.78      28721.55       298.04 o                         
   2   4   5      13151.08      12997.74       144.37 o                         
   4   4   5      29791.79      29001.75       354.19 o                         
   6   4   5        359.40        521.19        94.58 o                         
   8   4   5        831.56        617.05       172.78 o                         
  10   4   5       4328.26       4789.15       641.88 o                         
  -9   5   5        288.82        371.32       151.43 o                         
  -7   5   5        760.94        769.16       138.65 o                         
  -5   5   5       2045.71       2024.38       113.94 o                         
  -3   5   5       2932.90       2977.73        78.84 o                         
  -1   5   5       7028.34       6942.08       113.29 o                         
   1   5   5       4884.32       4626.65       114.50 o                         
   3   5   5       3514.23       3457.59       119.38 o                         
   5   5   5       1974.03       1790.53       135.11 o                         
   7   5   5       2468.41       2303.17       154.54 o                         
   9   5   5        670.78        452.78       212.24 o                         
 -10   6   5       1938.23       1941.57       291.07 o                         
  -8   6   5          0.04         52.28       166.29 o                         
  -6   6   5          8.80        -26.80        66.19 o                         
  -4   6   5       3408.61       3530.97        95.54 o                         
  -2   6   5       6430.48       6673.16       161.36 o                         
   0   6   5      18819.54      19552.38       261.04 o                         
   2   6   5       1257.61       1260.54        87.19 o                         
   4   6   5       5343.82       5208.60       125.86 o                         
   6   6   5       2846.11       2856.27       161.20 o                         
   8   6   5       4318.27       4141.23       373.41 o                         
  10   6   5         54.30        160.76       319.49 o                         
  -9   7   5         18.35         98.01       179.94 o                         
  -7   7   5        720.46        842.18       143.14 o                         
  -5   7   5      11864.89      11802.56       350.97 o                         
  -3   7   5       1609.78       1697.95       120.73 o                         
  -1   7   5        850.53        933.03        70.54 o                         
   1   7   5       8955.60       8937.41       231.61 o                         
   3   7   5        149.42         94.18        64.78 o                         
   5   7   5         15.23          1.53        59.28 o                         
   7   7   5         79.23        225.99       111.10 o                         
   9   7   5        194.36        542.33       233.11 o                         
  -8   8   5       1577.17       1780.86       331.70 o                         
  -6   8   5        847.80        698.96        98.85 o                         
  -4   8   5       3849.77       4020.68       150.94 o                         
  -2   8   5      35637.89      36495.35       427.94 o                         
   0   8   5        306.89        293.13        48.80 o                         
   2   8   5       1308.67       1254.86        80.85 o                         
   4   8   5       5984.92       6010.38       229.66 o                         
   6   8   5        110.04         99.72        99.41 o                         
   8   8   5        397.11        298.17       287.95 o                         
  -9   9   5       1042.98       1153.57       248.51 o                         
  -7   9   5       2067.93       2178.14       188.27 o                         
  -5   9   5        169.94        173.09        80.08 o                         
  -3   9   5       3696.66       3773.65       156.37 o                         
  -1   9   5        141.62        173.45        65.30 o                         
   1   9   5        685.87        536.53        74.98 o                         
   3   9   5      15185.42      14854.07       343.36 o                         
   5   9   5       1010.41       1159.48       141.73 o                         
   7   9   5        412.26        433.10       134.87 o                         
   9   9   5        790.85        637.47       263.53 o                         
  -8  10   5         19.42        119.16       211.64 o                         
  -6  10   5        807.73        849.92       109.86 o                         
  -4  10   5       2782.99       2834.21       144.16 o                         
  -2  10   5        937.80        944.48        79.78 o                         
   0  10   5       5573.54       5568.99       201.46 o                         
   2  10   5         11.08        -26.75        46.34 o                         
   4  10   5        396.50        272.20       103.30 o                         
   6  10   5        990.45        813.94       140.96 o                         
   8  10   5        707.46        850.12       233.92 o                         
  -9  11   5       1631.70       1563.36       276.93 o                         
  -7  11   5        232.98        335.48       166.90 o                         
  -5  11   5       6607.15       6367.59       188.01 o                         
  -3  11   5       9311.69       9402.82       198.06 o                         
  -1  11   5      17948.20      17898.74       357.06 o                         
   1  11   5       6005.43       6157.25       174.76 o                         
   3  11   5        125.18         87.74        92.54 o                         
   5  11   5       7294.87       7586.03       284.00 o                         
   7  11   5       4985.09       4754.82       282.28 o                         
   9  11   5       1289.81       1074.18       294.05 o                         
  -8  12   5        246.79        267.58       163.70 o                         
  -6  12   5       2077.20       2053.50       159.03 o                         
  -4  12   5        142.50        201.28        79.55 o                         
  -2  12   5        505.64        589.99        76.74 o                         
   0  12   5       1402.34       1363.87        87.65 o                         
   2  12   5       1752.32       1702.11       138.07 o                         
   4  12   5        303.93        272.57       189.49 o                         
   6  12   5          0.88        -84.25       114.33 o                         
   8  12   5       1403.57       1120.41       278.44 o                         
  -7  13   5        180.42        230.97       165.48 o                         
  -5  13   5        870.27        954.21       119.96 o                         
  -3  13   5       5643.62       5460.84       150.10 o                         
  -1  13   5       5641.02       5786.47       225.16 o                         
   1  13   5       2041.94       2039.39       128.79 o                         
   3  13   5        664.00        553.21       129.69 o                         
   5  13   5       3017.33       3059.74       227.18 o                         
   7  13   5        581.49        640.58       170.86 o                         
  -8  14   5        268.20        257.65       213.67 o                         
  -6  14   5        995.13       1107.32       176.96 o                         
  -4  14   5       5742.93       5928.97       181.69 o                         
  -2  14   5        539.02        441.49        92.20 o                         
   0  14   5      16961.30      17562.75       333.89 o                         
   2  14   5        242.82        303.55        64.14 o                         
   4  14   5        499.75        465.32       139.46 o                         
   6  14   5       4575.34       4130.15       275.97 o                         
   8  14   5       2279.50       2397.10       343.90 o                         
  -7  15   5        556.04        378.19       160.13 o                         
  -5  15   5         20.93        -13.72        96.85 o                         
  -3  15   5       3240.92       3318.88       161.10 o                         
  -1  15   5         73.81         25.35        85.87 o                         
   1  15   5        651.37        592.46        91.29 o                         
   3  15   5       1948.54       2009.08       188.95 o                         
   5  15   5        301.60        228.15       163.62 o                         
   7  15   5        253.39        365.62       164.12 o                         
  -8  16   5        338.55        213.33       444.65 o                         
  -6  16   5        118.48        131.24       138.01 o                         
  -4  16   5        803.36        874.70       125.87 o                         
  -2  16   5       7304.05       7252.62       212.90 o                         
   0  16   5        254.09        320.60        93.22 o                         
   2  16   5       1032.20       1039.60       133.45 o                         
   4  16   5        322.81        185.44       136.25 o                         
   6  16   5       2603.45       2094.05       225.49 o                         
  -7  17   5        166.34        103.11       150.48 o                         
  -5  17   5        767.65        883.80       167.10 o                         
  -3  17   5        186.21        228.36        95.95 o                         
  -1  17   5          9.86        -44.36        85.86 o                         
   1  17   5        196.71        248.12       113.08 o                         
   3  17   5         71.91        -33.32       109.44 o                         
   5  17   5        537.01        441.46       157.98 o                         
   7  17   5        358.79        366.11       168.64 o                         
  -6  18   5       1999.64       2233.52       237.46 o                         
  -4  18   5        112.30         38.79       104.86 o                         
  -2  18   5       3201.93       3330.32       174.36 o                         
   0  18   5        606.54        665.82       106.26 o                         
   2  18   5       2578.02       2317.34       188.77 o                         
   4  18   5        257.04        316.76       147.77 o                         
   6  18   5         17.90         48.38       155.04 o                         
  -7  19   5        852.63        463.98       347.98 o                         
  -5  19   5       2882.95       2836.69       207.00 o                         
  -3  19   5       2662.07       2877.01       163.25 o                         
  -1  19   5       2758.05       3395.08       191.61 o                         
   1  19   5      10342.41      10766.53       411.30 o                         
   3  19   5        217.22        160.95       119.19 o                         
   5  19   5       2357.28       2302.42       240.35 o                         
  -6  20   5        207.63         42.76       155.23 o                         
  -4  20   5        690.19        810.21       136.53 o                         
  -2  20   5        116.54        162.82        91.61 o                         
   0  20   5       1496.21       1474.41       190.40 o                         
   2  20   5       1504.32       1405.17       178.94 o                         
   4  20   5       2796.08       2428.79       230.28 o                         
   6  20   5        349.21         20.76       244.53 o                         
  -5  21   5       1057.25       1243.35       190.70 o                         
  -3  21   5        164.85        130.17       103.59 o                         
  -1  21   5        138.90         88.23       135.46 o                         
   1  21   5       1467.17       1174.91       158.50 o                         
   3  21   5       1608.61       1680.18       176.97 o                         
   5  21   5        437.98         75.04       169.49 o                         
  -6  22   5         44.17        179.08       288.97 o                         
  -4  22   5         75.41        163.31       144.73 o                         
  -2  22   5        212.76        202.32       143.27 o                         
   0  22   5        189.94        357.85       154.79 o                         
   2  22   5          5.44        -28.28       125.23 o                         
   4  22   5        161.70        151.78       296.63 o                         
  -5  23   5       2837.20       2712.45       419.21 o                         
  -3  23   5         28.49       -116.98       162.52 o                         
  -1  23   5        132.51         96.96       144.10 o                         
   1  23   5       3829.61       4008.20       326.62 o                         
   3  23   5       1081.19       1216.69       242.59 o                         
   5  23   5         62.71        256.41       278.79 o                         
  -4  24   5          7.19        100.24       239.11 o                         
  -2  24   5        183.91        416.23       303.21 o                         
   0  24   5        236.75        309.99       148.33 o                         
   2  24   5        641.33        907.82       162.46 o                         
   4  24   5        692.33        709.40       473.04 o                         
  -3  25   5        117.95        325.60       333.74 o                         
  -1  25   5         41.38        -86.11       312.37 o                         
   1  25   5        379.72        549.18       148.33 o                         
   3  25   5       1242.75       1657.07       304.83 o                         
   0  26   5        610.89        919.82       339.84 o                         
   2  26   5       1458.48       1558.63       693.83 o                         
 -10   0   6        897.70       1214.69       327.63 o                         
  -8   0   6      10926.70      11676.72       466.06 o                         
  -6   0   6       5554.53       5835.75       526.05 o                         
  -4   0   6        652.62        644.87       132.63 o                         
  -2   0   6      75042.38      78110.14      1787.54 o                         
   0   0   6      88344.62      90218.23      1130.23 o                         
   2   0   6      22464.88      21820.66       545.28 o                         
   4   0   6       3415.89       3898.65       321.53 o                         
   6   0   6      21659.70      22238.68       604.14 o                         
   8   0   6       6542.69       6309.92       628.81 o                         
  -9   1   6        336.80        464.46       152.59 o                         
  -7   1   6        638.36        663.77       117.78 o                         
  -5   1   6         37.40          2.96        76.68 o                         
  -3   1   6       5722.08       5746.42       170.43 o                         
  -1   1   6        102.20        116.70        34.14 o                         
   1   1   6       8252.38       8549.44       154.23 o                         
   3   1   6       1045.34        986.79       114.17 o                         
   5   1   6        729.51        659.14       192.29 o                         
   7   1   6         56.16        152.58       107.28 o                         
   9   1   6       1275.82       1158.65       219.36 o                         
 -10   2   6        260.55        321.42       162.20 o                         
  -8   2   6        613.94        226.40       143.32 o                         
  -6   2   6       3072.51       3081.95       209.47 o                         
  -4   2   6         24.59        -84.05        84.05 o                         
  -2   2   6       3215.40       3101.04        72.70 o                         
   0   2   6          4.19         -3.23        28.18 o                         
   2   2   6        287.18        300.86        37.72 o                         
   4   2   6       3730.59       3653.20        84.23 o                         
   6   2   6         33.51          7.28        60.96 o                         
   8   2   6        216.63        306.67       119.14 o                         
  10   2   6        160.33         34.59       278.79 o                         
  -9   3   6        470.46        374.46       154.44 o                         
  -7   3   6        608.33        428.97       131.15 o                         
  -5   3   6        897.84        752.09       166.19 o                         
  -3   3   6       4666.78       4638.76       186.25 o                         
  -1   3   6       5793.08       5925.93       140.30 o                         
   1   3   6       4079.43       4001.06       119.65 o                         
   3   3   6        979.65        971.92        68.94 o                         
   5   3   6        592.32        400.36        91.49 o                         
   7   3   6       3776.74       3972.77       245.22 o                         
   9   3   6        132.22        389.46       171.01 o                         
 -10   4   6        188.76        217.81       216.47 o                         
  -8   4   6        148.44        113.59       124.69 o                         
  -6   4   6       2988.85       3096.52       217.11 o                         
  -4   4   6        220.06        284.85        45.19 o                         
  -2   4   6         33.99        -21.95        32.49 o                         
   0   4   6       5119.38       5156.42       111.33 o                         
   2   4   6        261.46        268.61        49.93 o                         
   4   4   6        689.68        736.63        76.04 o                         
   6   4   6       1370.80       1478.36       138.05 o                         
   8   4   6        307.83        313.56       194.00 o                         
  10   4   6        177.47        335.77       309.32 o                         
  -9   5   6        596.20        902.68       174.96 o                         
  -7   5   6       4075.99       4175.45       384.67 o                         
  -5   5   6        286.45        216.60        98.24 o                         
  -3   5   6         27.11          9.77        49.00 o                         
  -1   5   6      13781.10      13501.12       182.81 o                         
   1   5   6       7557.50       7569.89       148.43 o                         
   3   5   6      10629.22      10314.14       134.66 o                         
   5   5   6        197.11         56.86        89.29 o                         
   7   5   6       7576.57       8024.44       537.99 o                         
   9   5   6         36.98        289.99       170.54 o                         
 -10   6   6        830.59        818.07       567.76 o                         
  -8   6   6        296.58        532.36       160.01 o                         
  -6   6   6         39.20        244.04       116.04 o                         
  -4   6   6       3597.68       3956.15       149.80 o                         
  -2   6   6       4026.79       4127.10       127.56 o                         
   0   6   6       2244.22       2280.02       106.66 o                         
   2   6   6       7785.43       7797.16       183.23 o                         
   4   6   6        519.44        641.95        89.59 o                         
   6   6   6         12.27         48.22        65.19 o                         
   8   6   6       1070.43       1285.77       265.42 o                         
  -9   7   6         21.89        153.68       179.59 o                         
  -7   7   6       5487.88       5526.83       280.75 o                         
  -5   7   6       5817.01       5964.24       346.68 o                         
  -3   7   6       3578.89       3619.54       119.68 o                         
  -1   7   6       4816.21       5139.27       152.95 o                         
   1   7   6        792.97        612.78        70.77 o                         
   3   7   6      16856.73      16658.20       203.76 o                         
   5   7   6       3924.80       3721.83       142.63 o                         
   7   7   6       1127.25       1012.56       235.97 o                         
   9   7   6         38.12       -114.03       192.38 o                         
  -8   8   6       2910.35       2712.95       303.02 o                         
  -6   8   6       1643.88       1770.46       189.99 o                         
  -4   8   6       1861.47       1831.43       115.53 o                         
  -2   8   6      11515.08      11637.44       234.51 o                         
   0   8   6      11793.35      11658.66       194.63 o                         
   2   8   6       1786.27       1801.56        45.57 o                         
   4   8   6       2553.72       2415.49        97.05 o                         
   6   8   6       2035.45       2333.81       203.40 o                         
   8   8   6       3676.59       3895.05       385.63 o                         
  -9   9   6         54.97        124.87       206.55 o                         
  -7   9   6       4076.52       4741.17       263.95 o                         
  -5   9   6       5504.42       5553.87       310.12 o                         
  -3   9   6        830.60        775.03        90.87 o                         
  -1   9   6       2619.20       2547.08       127.55 o                         
   1   9   6       2445.84       2371.60       100.83 o                         
   3   9   6       1187.48       1233.72       100.74 o                         
   5   9   6       7465.11       7385.90       325.03 o                         
   7   9   6        211.40        422.26       200.02 o                         
   9   9   6        394.83        631.84       264.58 o                         
  -8  10   6        100.65         88.13       178.06 o                         
  -6  10   6       1841.33       1899.92       226.05 o                         
  -4  10   6      10018.89      10373.41       279.92 o                         
  -2  10   6        617.35        549.23        86.08 o                         
   0  10   6       6304.82       6527.56       150.01 o                         
   2  10   6       9903.52      10051.78       196.94 o                         
   4  10   6       5833.97       6044.09       325.51 o                         
   6  10   6         20.14        258.84       110.98 o                         
   8  10   6        245.47        294.84       208.92 o                         
  -9  11   6        144.22        393.07       204.29 o                         
  -7  11   6        814.95        662.79       197.82 o                         
  -5  11   6         20.22         90.94        84.52 o                         
  -3  11   6        611.90        561.45        79.83 o                         
  -1  11   6        139.14         70.11        73.23 o                         
   1  11   6       2196.46       2047.85       125.95 o                         
   3  11   6       7064.91       6780.38       200.52 o                         
   5  11   6       1247.52       1128.30       192.51 o                         
   7  11   6        176.73        339.89       204.20 o                         
  -8  12   6         18.67         56.19       188.36 o                         
  -6  12   6       5813.78       6057.05       375.00 o                         
  -4  12   6        756.42        936.05       120.66 o                         
  -2  12   6        275.72        345.89        85.18 o                         
   0  12   6        950.89       1041.27        76.92 o                         
   2  12   6        379.67        243.81        68.42 o                         
   4  12   6       1693.23       1716.89       184.77 o                         
   6  12   6       1952.15       1566.91       173.99 o                         
   8  12   6        369.47        484.25       237.99 o                         
  -7  13   6         47.24         53.86       161.14 o                         
  -5  13   6          2.86         65.16        99.77 o                         
  -3  13   6        227.78        276.26        77.48 o                         
  -1  13   6       2595.34       2455.91       150.34 o                         
   1  13   6        794.67        863.12       100.32 o                         
   3  13   6        281.26        267.99        94.16 o                         
   5  13   6        257.57        375.81       128.92 o                         
   7  13   6         42.83        -40.69       182.68 o                         
  -8  14   6        127.43        375.69       202.76 o                         
  -6  14   6        927.00       1002.91       235.96 o                         
  -4  14   6         10.05         14.19        83.16 o                         
  -2  14   6        157.17        146.52       101.41 o                         
   0  14   6        123.52         71.74        84.10 o                         
   2  14   6        874.26        928.37       111.83 o                         
   4  14   6        566.71        576.23       139.08 o                         
   6  14   6        172.82        139.15       269.27 o                         
   8  14   6         34.87       -213.67       329.67 o                         
  -7  15   6       1559.63       1655.28       284.90 o                         
  -5  15   6       5606.74       5579.90       271.32 o                         
  -3  15   6      19049.38      20129.98       385.51 o                         
  -1  15   6        368.79        388.52       103.44 o                         
   1  15   6       7292.84       6910.36       212.08 o                         
   3  15   6      23217.51      23277.77       434.31 o                         
   5  15   6       4212.94       5064.63       533.07 o                         
   7  15   6       1264.76        865.16       252.63 o                         
  -6  16   6        289.36        334.08       186.92 o                         
  -4  16   6        471.21        539.24       133.39 o                         
  -2  16   6       2328.12       2454.66       173.98 o                         
   0  16   6       1204.68       1164.60       124.77 o                         
   2  16   6        401.75        546.15       115.32 o                         
   4  16   6        294.72        341.20       127.77 o                         
   6  16   6       2667.46       2876.12       249.15 o                         
  -7  17   6        542.54        305.85       201.44 o                         
  -5  17   6        571.52        605.08       189.93 o                         
  -3  17   6        109.78        233.02        99.97 o                         
  -1  17   6         13.29        -89.43        89.43 o                         
   1  17   6         90.73        157.67       108.86 o                         
   3  17   6         34.08          1.45       106.47 o                         
   5  17   6       2145.14       2066.83       224.70 o                         
   7  17   6        402.37        101.75       579.97 o                         
  -6  18   6         11.49         48.16       180.69 o                         
  -4  18   6       1966.75       1955.42       192.31 o                         
  -2  18   6       1163.68       1289.95       145.07 o                         
   0  18   6         11.40          9.82       106.15 o                         
   2  18   6       3856.91       3950.45       223.53 o                         
   4  18   6        840.11        849.42       176.60 o                         
   6  18   6        148.02        295.34       162.47 o                         
  -7  19   6         74.58        154.66       282.86 o                         
  -5  19   6         45.31         48.49       285.92 o                         
  -3  19   6       1285.19       1287.06       202.05 o                         
  -1  19   6       1303.78       1597.79       150.01 o                         
   1  19   6       2543.69       2537.36       194.96 o                         
   3  19   6         17.02        116.70       114.71 o                         
   5  19   6        137.22        235.94       432.68 o                         
  -6  20   6         94.33        256.31       197.89 o                         
  -4  20   6       2490.40       2622.15       283.71 o                         
  -2  20   6         16.55        -28.62        97.41 o                         
   0  20   6        440.87        524.97       226.89 o                         
   2  20   6        650.37        794.41       173.20 o                         
   4  20   6       1170.81       1079.83       203.47 o                         
   6  20   6         29.43        -36.63       246.23 o                         
  -5  21   6         24.79        307.56       200.73 o                         
  -3  21   6        514.75        435.82       135.29 o                         
  -1  21   6       1429.44       1349.70       285.03 o                         
   1  21   6        139.80        274.82       128.56 o                         
   3  21   6        818.02        896.52       163.76 o                         
   5  21   6          6.89         17.25       170.79 o                         
  -6  22   6          0.94        409.03       307.28 o                         
  -4  22   6        460.68        724.66       160.64 o                         
  -2  22   6       1917.26       2285.70       363.72 o                         
   0  22   6       1060.16       1170.16       205.87 o                         
   2  22   6        746.95       1017.98       156.51 o                         
   4  22   6        400.57        297.89       175.78 o                         
  -5  23   6       1191.09        671.55       337.81 o                         
  -3  23   6       2126.21       2138.58       407.00 o                         
  -1  23   6         31.54        281.64       143.91 o                         
   1  23   6       1438.44       1661.54       187.13 o                         
   3  23   6        998.50       1028.37       216.99 o                         
  -2  24   6       2819.13       2851.74       310.46 o                         
   0  24   6        920.08       1345.17       180.21 o                         
   2  24   6        451.23        491.13       150.26 o                         
  -1  25   6       1638.89       1955.48       280.60 o                         
   1  25   6        606.75        610.38       186.49 o                         
   0  26   6        425.82        736.67       343.91 o                         
  -9   1   7         12.08         -3.19       192.10 o                         
  -7   1   7         45.46         26.86       121.45 o                         
  -5   1   7      10337.88      10501.02       330.41 o                         
  -3   1   7      16233.85      16459.16       397.66 o                         
  -1   1   7       2849.81       2944.68       135.79 o                         
   1   1   7       1308.20       1245.87        79.09 o                         
   3   1   7       9564.55       9734.18       271.76 o                         
   5   1   7       5879.89       5845.13       245.37 o                         
   7   1   7       1581.12       1429.02       159.63 o                         
   9   1   7         85.87        178.84       163.11 o                         
 -10   2   7        134.04          3.22       201.31 o                         
  -8   2   7         10.23         67.70       132.13 o                         
  -6   2   7         56.15         92.06       173.04 o                         
  -4   2   7         26.86         22.13        95.44 o                         
  -2   2   7       7955.30       7913.85       111.87 o                         
   0   2   7        340.55        413.66        44.90 o                         
   2   2   7       5673.69       5577.10       161.18 o                         
   4   2   7       6136.07       6323.19       231.74 o                         
   6   2   7         14.05         81.18       105.99 o                         
   8   2   7        392.50        368.15       162.33 o                         
  -9   3   7         81.44         85.58       182.29 o                         
  -7   3   7        569.86        626.57       149.04 o                         
  -5   3   7       4407.74       4427.33       239.65 o                         
  -3   3   7       2671.04       2410.77       158.59 o                         
  -1   3   7        170.42         53.54        67.56 o                         
   1   3   7       9357.31       9012.23       169.48 o                         
   3   3   7        247.75        227.65        43.77 o                         
   5   3   7       6513.17       6791.75       434.89 o                         
   7   3   7         29.64         -7.89       123.81 o                         
   9   3   7        761.61        878.03       195.42 o                         
  -8   4   7          7.86         39.20       135.70 o                         
  -6   4   7       3912.49       4106.10       364.99 o                         
  -4   4   7      28874.24      29253.38       562.37 o                         
  -2   4   7       2072.28       2006.59        81.29 o                         
   0   4   7        862.05        719.93        49.86 o                         
   2   4   7      16281.05      16784.55       248.02 o                         
   4   4   7       3242.16       3535.77       123.06 o                         
   6   4   7      10345.84      10836.62       333.17 o                         
   8   4   7       1388.82       1449.00       692.81 o                         
  -9   5   7        576.97        516.33       171.97 o                         
  -7   5   7        635.84        653.64       145.10 o                         
  -5   5   7       1271.70       1240.57       148.72 o                         
  -3   5   7        963.73       1033.43        57.69 o                         
  -1   5   7       8143.84       7983.47       182.05 o                         
   1   5   7       2268.96       2269.33       145.65 o                         
   3   5   7       2400.97       2442.53       104.47 o                         
   5   5   7       1361.39       1370.17       127.18 o                         
   7   5   7        287.98        148.64       250.30 o                         
   9   5   7        915.49        832.84       258.31 o                         
  -8   6   7       3022.64       3378.55       302.82 o                         
  -6   6   7        969.38        737.72       135.56 o                         
  -4   6   7        141.51         75.26        99.65 o                         
  -2   6   7       4556.71       4462.36       110.25 o                         
   0   6   7      22190.47      21177.13       327.41 o                         
   2   6   7       3353.88       3250.76        79.84 o                         
   4   6   7        278.35        193.05        57.51 o                         
   6   6   7        521.08        569.31       194.98 o                         
   8   6   7        255.37        248.41       299.14 o                         
  -9   7   7        699.95        672.81       232.63 o                         
  -7   7   7        165.69        257.97       137.30 o                         
  -5   7   7        313.10        381.88       166.12 o                         
  -3   7   7        105.60        145.96        46.71 o                         
  -1   7   7       4692.33       4388.74       149.11 o                         
   1   7   7       1891.49       1783.81       121.96 o                         
   3   7   7        206.12        172.51        54.08 o                         
   5   7   7       6439.93       6129.95       227.78 o                         
   7   7   7         78.07         20.53       171.04 o                         
   9   7   7          3.95        -44.77       327.63 o                         
  -8   8   7        248.18        318.76       186.24 o                         
  -6   8   7       1792.16       1691.35       202.30 o                         
  -4   8   7        456.79        553.99       115.56 o                         
  -2   8   7        426.29        397.03        77.49 o                         
   0   8   7       8994.13       8980.73       205.84 o                         
   2   8   7       4263.01       4372.94       103.92 o                         
   4   8   7        735.78        883.99       112.26 o                         
   6   8   7        708.43        893.53       227.82 o                         
   8   8   7       5054.18       6224.31      1020.45 o                         
  -9   9   7         87.07        -82.19       192.68 o                         
  -7   9   7          9.86        -86.42       124.46 o                         
  -5   9   7       4635.43       4504.68       239.32 o                         
  -3   9   7       5634.22       5833.48       191.22 o                         
  -1   9   7         36.64         70.60        72.35 o                         
   1   9   7        546.26        567.71        58.89 o                         
   3   9   7       4706.10       4707.50       150.30 o                         
   5   9   7       1359.79       1379.53       140.78 o                         
   7   9   7       1214.26       1234.37       252.53 o                         
  -8  10   7        679.64        691.74       209.19 o                         
  -6  10   7        506.46        588.87       138.37 o                         
  -4  10   7        138.65        115.03       106.32 o                         
  -2  10   7       1821.95       1744.53       121.73 o                         
   0  10   7       4128.59       4411.84       134.69 o                         
   2  10   7         52.64         95.08        59.78 o                         
   4  10   7       4007.08       4183.57       288.28 o                         
   6  10   7         12.66        -96.00       165.18 o                         
   8  10   7        509.40        307.92       228.26 o                         
  -7  11   7       2964.67       3140.45       310.97 o                         
  -5  11   7       2285.00       2164.90       189.78 o                         
  -3  11   7        231.37        300.94        88.48 o                         
  -1  11   7      12549.58      13115.07       277.33 o                         
   1  11   7       6686.04       6585.26       227.05 o                         
   3  11   7       3596.24       3371.24       154.89 o                         
   5  11   7        349.56        423.78       114.95 o                         
   7  11   7       1654.98       1891.19       295.76 o                         
  -8  12   7        198.24        302.40       194.50 o                         
  -6  12   7          7.15       -145.92       145.92 o                         
  -4  12   7         22.88         64.62       107.62 o                         
  -2  12   7       3162.95       3148.93       161.52 o                         
   0  12   7        539.34        666.58       141.83 o                         
   2  12   7        205.48        188.30        69.53 o                         
   4  12   7        417.66        200.86       211.67 o                         
   6  12   7        852.68        751.07       220.60 o                         
   8  12   7        804.39        615.80       263.28 o                         
  -7  13   7          5.34        -58.91       219.78 o                         
  -5  13   7       1392.12       1726.47       185.95 o                         
  -3  13   7         26.06        -50.88        80.10 o                         
  -1  13   7          9.11         66.58        86.00 o                         
   1  13   7      10901.78      10468.64       255.44 o                         
   3  13   7        406.89        483.50        96.75 o                         
   5  13   7       2241.61       2395.90       247.77 o                         
   7  13   7        253.30        800.14       251.02 o                         
  -8  14   7       3086.91       3471.13       364.26 o                         
  -6  14   7       1325.39       1226.31       233.80 o                         
  -4  14   7         10.16        356.38       116.53 o                         
  -2  14   7       5479.47       5497.41       229.80 o                         
   0  14   7       7398.45       7193.04       229.77 o                         
   2  14   7       1673.71       1706.88       113.60 o                         
   4  14   7       1721.63       1692.89       183.99 o                         
   6  14   7       2095.94       2020.77       311.35 o                         
  -7  15   7        190.07        175.24       193.86 o                         
  -5  15   7        715.13        898.19       202.14 o                         
  -3  15   7       1138.84       1112.83       150.27 o                         
  -1  15   7         28.35        -78.91        91.70 o                         
   1  15   7         83.19        106.08        89.22 o                         
   3  15   7       1287.63       1076.15       166.01 o                         
   5  15   7        615.12        546.22       214.69 o                         
   7  15   7        530.22        579.25       254.26 o                         
  -6  16   7        574.34        769.31       226.90 o                         
  -4  16   7         18.81         72.30       275.74 o                         
  -2  16   7       1546.01       1638.56       157.01 o                         
   0  16   7       6438.50       6413.95       225.53 o                         
   2  16   7       2315.92       2258.56       237.86 o                         
   4  16   7        113.55         10.62       135.43 o                         
   6  16   7          8.36         27.27       201.71 o                         
  -7  17   7        186.49         31.05       189.88 o                         
  -5  17   7        306.75        135.01       175.53 o                         
  -3  17   7         51.08        126.96       119.86 o                         
  -1  17   7        334.45        392.91       112.28 o                         
   1  17   7        677.25        560.36       128.46 o                         
   3  17   7         11.55         69.22       130.59 o                         
   5  17   7        260.85        125.94       204.39 o                         
  -6  18   7          2.09        -77.88       180.48 o                         
  -4  18   7        243.08        214.24       176.92 o                         
  -2  18   7        714.65        752.55       145.37 o                         
   0  18   7         91.75         35.03       126.25 o                         
   2  18   7       1516.16       1703.92       168.31 o                         
   4  18   7       1239.42       1460.12       200.44 o                         
   6  18   7        279.18         73.94       221.91 o                         
  -5  19   7         25.67         70.11       178.15 o                         
  -3  19   7       1557.33       1327.49       160.53 o                         
  -1  19   7       7837.45       8213.37       289.64 o                         
   1  19   7       1153.48       1119.76       157.29 o                         
   3  19   7       2123.92       2114.54       358.21 o                         
   5  19   7       1700.94       1903.97       239.39 o                         
  -6  20   7        731.32        502.64       321.53 o                         
  -4  20   7       3055.14       2872.24       265.10 o                         
  -2  20   7         69.14         46.09       110.30 o                         
   0  20   7        443.98        630.09       161.35 o                         
   2  20   7       1209.73       1248.53       198.07 o                         
   4  20   7        505.67        411.95       170.35 o                         
  -5  21   7       1280.99       1384.89       332.62 o                         
  -3  21   7        567.72        724.81       143.46 o                         
  -1  21   7       1875.38       1859.20       209.62 o                         
   1  21   7        325.01        459.41       156.26 o                         
   3  21   7       1170.78       1220.03       237.08 o                         
   5  21   7       1180.23        950.34       299.14 o                         
  -4  22   7        257.11       -166.06       166.06 o                         
  -2  22   7         21.00        127.88       146.08 o                         
   0  22   7         49.68       -129.48       225.07 o                         
   2  22   7        673.19        682.96       262.14 o                         
   4  22   7         23.34        111.92       252.34 o                         
  -3  23   7       1022.93       1527.05       215.41 o                         
  -1  23   7       2312.27       2564.31       239.56 o                         
   1  23   7        227.54        537.66       148.37 o                         
   3  23   7        530.59        447.62       220.37 o                         
  -2  24   7        409.07        573.29       222.37 o                         
   0  24   7        211.84        511.40       154.35 o                         
   2  24   7         64.86        460.81       213.96 o                         
  -1  25   7        276.57        534.02       183.48 o                         
   1  25   7         33.57        185.18       274.72 o                         
 -10   0   8        106.42       -297.11       297.11 o                         
  -8   0   8       9718.71      11053.09       704.11 o                         
  -6   0   8       6986.79       6595.59       347.67 o                         
  -4   0   8       2881.96       3087.87       502.54 o                         
  -2   0   8      27033.19      27512.06       507.82 o                         
   0   0   8       1473.83       1482.57        90.43 o                         
   2   0   8      29670.04      29691.24       536.46 o                         
   4   0   8      11063.81      10758.07       388.36 o                         
   6   0   8        392.54        295.89       149.30 o                         
   8   0   8        421.16        680.32       251.32 o                         
  -9   1   8         43.13         91.03       197.85 o                         
  -7   1   8       1063.17       1049.37       174.86 o                         
  -5   1   8       2668.03       2199.85       238.44 o                         
  -3   1   8          1.24         57.40        92.80 o                         
  -1   1   8         60.63         58.78        50.26 o                         
   1   1   8       8351.94       8220.28       168.73 o                         
   3   1   8         38.79        -11.44        90.85 o                         
   5   1   8        557.29        538.11       111.60 o                         
   7   1   8       1775.62       1947.54       180.24 o                         
 -10   2   8        910.72        901.50       356.12 o                         
  -8   2   8        180.89       -139.62       139.62 o                         
  -6   2   8        139.96         81.14       123.36 o                         
  -4   2   8        670.82        703.57       191.69 o                         
  -2   2   8       8762.99       8568.91       124.56 o                         
   0   2   8        537.34        572.04        83.46 o                         
   2   2   8       1503.03       1293.50       104.81 o                         
   4   2   8       1123.75       1229.39       159.30 o                         
   6   2   8        181.23        306.22       106.99 o                         
   8   2   8        560.92        480.21       178.55 o                         
  -9   3   8        148.10         60.03       245.34 o                         
  -7   3   8       3676.90       4089.56       268.46 o                         
  -5   3   8       2297.14       2046.52       181.50 o                         
  -3   3   8       1209.78        968.93       125.39 o                         
  -1   3   8         22.03         26.86        55.63 o                         
   1   3   8      13855.47      13397.44       275.52 o                         
   3   3   8       2445.12       2386.70       169.00 o                         
   5   3   8         75.20         97.92        97.47 o                         
   7   3   8         15.35        -47.48       139.08 o                         
   9   3   8        668.55        628.81       317.46 o                         
  -8   4   8        392.31        152.02       156.87 o                         
  -6   4   8        569.87        551.32       139.46 o                         
  -4   4   8       4826.14       4775.35       240.09 o                         
  -2   4   8       5015.04       4951.12       124.56 o                         
   0   4   8         11.32        -23.15        63.16 o                         
   2   4   8        264.08        267.88        36.28 o                         
   4   4   8        927.73        794.38       119.98 o                         
   6   4   8         68.22        -50.10       104.58 o                         
   8   4   8          2.62        236.85       163.23 o                         
  -9   5   8       1954.85       1478.11       223.90 o                         
  -7   5   8       1803.09       1644.20       292.62 o                         
  -5   5   8         78.37        -61.10       103.30 o                         
  -3   5   8       2774.39       2577.34       140.37 o                         
  -1   5   8         74.29        -43.50        86.06 o                         
   1   5   8       5369.93       5246.17       109.14 o                         
   3   5   8      15042.29      14961.27       287.64 o                         
   5   5   8        777.78        784.56       124.89 o                         
   7   5   8        166.23        145.40       183.36 o                         
   9   5   8       1316.70       1788.56       419.21 o                         
  -8   6   8          5.21         23.07       147.49 o                         
  -6   6   8       1243.92       1211.28       165.79 o                         
  -4   6   8       1070.00        918.65       142.29 o                         
  -2   6   8       2578.64       2555.89       105.82 o                         
   0   6   8       8822.48       8615.14       195.70 o                         
   2   6   8       1485.47       1370.59        86.61 o                         
   4   6   8         24.44         -8.38        73.91 o                         
   6   6   8       2059.91       2107.97       272.99 o                         
   8   6   8        303.89        465.20       230.02 o                         
  -9   7   8        953.76       1193.18       292.94 o                         
  -7   7   8          6.22       -124.62       124.62 o                         
  -5   7   8        141.65        -23.17       110.93 o                         
  -3   7   8      10055.18      10161.92       225.86 o                         
  -1   7   8       5678.32       5583.72       175.44 o                         
   1   7   8         39.85         94.16        53.85 o                         
   3   7   8          9.02         35.28        45.45 o                         
   5   7   8       8880.01       9696.40       439.60 o                         
   7   7   8        325.28        417.36       204.87 o                         
  -8   8   8       1135.02       1085.24       246.01 o                         
  -6   8   8       3613.58       3512.54       242.28 o                         
  -4   8   8         90.24         30.94       106.90 o                         
  -2   8   8       1698.72       1586.91       140.70 o                         
   0   8   8       1715.56       1803.95       164.52 o                         
   2   8   8      10041.61       9776.71       207.82 o                         
   4   8   8       2776.35       2431.88       187.48 o                         
   6   8   8        334.41         97.27       181.82 o                         
   8   8   8        839.53        952.35       261.10 o                         
  -7   9   8         17.21         48.29       133.96 o                         
  -5   9   8         17.09         17.76       111.24 o                         
  -3   9   8       4643.45       4648.16       169.96 o                         
  -1   9   8       3392.71       3535.68       157.13 o                         
   1   9   8          8.96        -79.64        79.64 o                         
   3   9   8       1846.44       1966.92       129.24 o                         
   5   9   8       4698.49       5259.60       388.39 o                         
   7   9   8       1150.22       1395.19       277.81 o                         
  -8  10   8          1.87       -175.19       215.71 o                         
  -6  10   8       1085.37        974.16       166.26 o                         
  -4  10   8       1636.66       1689.91       173.56 o                         
  -2  10   8       3890.89       3946.72       173.93 o                         
   0  10   8       3235.55       3339.79       147.04 o                         
   2  10   8       1836.90       1864.18       134.51 o                         
   4  10   8         62.99        120.87       100.44 o                         
   6  10   8       7359.44       7782.59       441.76 o                         
   8  10   8       2035.02       1405.98       423.28 o                         
  -7  11   8        104.17         74.57       173.84 o                         
  -5  11   8       1114.43       1245.20       168.20 o                         
  -3  11   8       1477.57       1397.32       118.77 o                         
  -1  11   8        343.70        170.00        89.66 o                         
   1  11   8        653.99        599.79        92.53 o                         
   3  11   8       1316.57       1293.23       146.61 o                         
   5  11   8          0.74        117.76       169.97 o                         
   7  11   8         15.75        663.28       235.27 o                         
  -8  12   8        543.92        443.63       216.56 o                         
  -6  12   8        964.48       1055.12       215.96 o                         
  -4  12   8       6040.72       5980.01       273.41 o                         
  -2  12   8       6168.57       6567.41       209.40 o                         
   0  12   8         65.60         87.07        87.28 o                         
   2  12   8         66.78        101.76        81.70 o                         
   4  12   8       1823.61       1999.59       175.60 o                         
   6  12   8       1523.75       1535.87       281.94 o                         
  -7  13   8         18.90         20.82       191.24 o                         
  -5  13   8       1568.17       1568.27       217.64 o                         
  -3  13   8         33.60         91.88        86.45 o                         
  -1  13   8        210.00        144.61        98.45 o                         
   1  13   8        193.79         65.99        83.02 o                         
   3  13   8        633.89        692.78       131.01 o                         
   5  13   8          6.53        151.35       330.69 o                         
   7  13   8         81.70         66.63       211.51 o                         
  -6  14   8         55.77        319.28       189.93 o                         
  -4  14   8       1654.71       1796.17       183.44 o                         
  -2  14   8       1653.48       1679.75       139.56 o                         
   0  14   8        102.25          3.06        88.29 o                         
   2  14   8       1059.18       1096.27       149.74 o                         
   4  14   8        504.71        627.40       127.42 o                         
   6  14   8         88.32        260.12       291.00 o                         
  -7  15   8       1101.52       1260.56       257.33 o                         
  -5  15   8       3503.82       3360.20       321.49 o                         
  -3  15   8       5867.48       6122.78       273.43 o                         
  -1  15   8       4977.43       5382.70       223.50 o                         
   1  15   8       7502.05       7696.27       283.21 o                         
   3  15   8         21.58        232.86       122.14 o                         
   5  15   8       3743.75       3968.79       431.42 o                         
  -6  16   8        224.96        380.98       338.83 o                         
  -4  16   8        198.75        -32.67       158.88 o                         
  -2  16   8       1139.94       1144.86       145.51 o                         
   0  16   8          1.74         17.30        92.22 o                         
   2  16   8        148.33         82.98       128.90 o                         
   4  16   8       1279.09       1271.31       179.95 o                         
   6  16   8          4.81         73.65       210.63 o                         
  -5  17   8        414.06        224.76       190.35 o                         
  -3  17   8       1770.56       1803.31       190.29 o                         
  -1  17   8        620.41        766.95       132.70 o                         
   1  17   8       3520.32       3500.08       218.50 o                         
   3  17   8          1.06        114.12       134.64 o                         
   5  17   8        154.98       -101.78       204.27 o                         
  -6  18   8        571.74        550.16       219.15 o                         
  -4  18   8        328.28        333.70       187.28 o                         
  -2  18   8       2556.93       2835.27       236.71 o                         
   0  18   8        562.49        780.97       158.82 o                         
   2  18   8        777.80        885.96       188.15 o                         
   4  18   8         13.55       -135.12       135.12 o                         
  -5  19   8       1427.95       1456.48       268.84 o                         
  -3  19   8        198.89         35.68       142.18 o                         
  -1  19   8         17.89         81.15       136.25 o                         
   1  19   8       3669.32       3560.35       275.45 o                         
   3  19   8        852.33        909.82       191.86 o                         
  -4  20   8        378.81         76.84       374.72 o                         
  -2  20   8        400.13        161.99       150.24 o                         
   0  20   8        607.37        866.83       195.15 o                         
   2  20   8        151.61        219.31       157.46 o                         
   4  20   8          0.80       -142.59       354.50 o                         
  -5  21   8        380.58       -177.04       260.48 o                         
  -3  21   8        704.24        579.85       189.17 o                         
  -1  21   8         44.01        104.23       150.03 o                         
   1  21   8         84.96        -87.90       267.55 o                         
   3  21   8        844.25        884.10       196.42 o                         
  -4  22   8        151.87         62.44       550.47 o                         
  -2  22   8        325.44        643.45       167.03 o                         
   0  22   8       1779.20       1558.00       340.17 o                         
   2  22   8       1272.35       1467.99       226.98 o                         
  -3  23   8        140.50        311.62       163.17 o                         
  -1  23   8        664.25        814.62       175.12 o                         
   1  23   8       1630.45       1696.31       231.68 o                         
   3  23   8        278.56        -44.77       280.83 o                         
  -2  24   8          6.78        319.56       219.22 o                         
   0  24   8       1311.98       1468.61       321.91 o                         
  -9   1   9        267.78        129.21       281.85 o                         
  -7   1   9       2334.72       2387.46       310.48 o                         
  -5   1   9        337.20        517.60       136.80 o                         
  -3   1   9        866.25        789.94       127.59 o                         
  -1   1   9      12986.17      13113.80       247.91 o                         
   1   1   9        831.81        858.38       117.75 o                         
   3   1   9       1669.50       1802.59       141.74 o                         
   5   1   9        301.68        579.29       118.36 o                         
   7   1   9       4481.81       5021.36       317.39 o                         
  -8   2   9         31.68         77.73       157.92 o                         
  -6   2   9         47.74       -124.48       124.48 o                         
  -4   2   9       1212.27       1234.17       156.08 o                         
  -2   2   9       3765.18       3789.47       101.47 o                         
   0   2   9       1118.56       1092.94        65.38 o                         
   2   2   9       1579.88       1538.22       120.48 o                         
   4   2   9         50.95         94.15        98.16 o                         
   6   2   9        160.69        217.07       105.28 o                         
   8   2   9       1592.01       1605.13       222.71 o                         
  -9   3   9         25.89        -91.14       151.96 o                         
  -7   3   9       2296.83       1776.54       215.08 o                         
  -5   3   9       1146.55       1269.53       163.88 o                         
  -3   3   9         31.34          0.49        95.09 o                         
  -1   3   9        138.89         72.21        62.86 o                         
   1   3   9       1167.04       1108.18       123.01 o                         
   3   3   9         98.95        136.66        94.69 o                         
   5   3   9       1399.94       1373.46       202.40 o                         
   7   3   9          0.57        386.87       153.08 o                         
  -8   4   9       2908.87       3086.50       324.72 o                         
  -6   4   9       2138.39       2389.29       219.87 o                         
  -4   4   9       1239.46       1102.12       154.53 o                         
  -2   4   9      20577.76      21009.17       366.79 o                         
   0   4   9      24375.09      24778.22       603.95 o                         
   2   4   9       2932.65       2845.41        95.48 o                         
   4   4   9       2880.51       2957.48       189.35 o                         
   6   4   9       7108.17       7785.89       587.10 o                         
   8   4   9       5197.98       5503.54       364.84 o                         
  -9   5   9        244.79         14.42       339.84 o                         
  -7   5   9        156.68       -116.04       132.83 o                         
  -5   5   9       4116.96       3994.51       244.96 o                         
  -3   5   9         34.80        -50.48        92.00 o                         
  -1   5   9       5046.99       5134.12       202.81 o                         
   1   5   9         27.08         28.61        91.88 o                         
   3   5   9       6109.63       6328.37       206.85 o                         
   5   5   9        473.03        629.08       191.32 o                         
   7   5   9        313.03        471.96       207.75 o                         
  -8   6   9         38.56       -154.17       154.17 o                         
  -6   6   9       1957.74       2155.73       213.10 o                         
  -4   6   9       3336.64       3379.03       218.97 o                         
  -2   6   9       1358.96       1133.89       101.72 o                         
   0   6   9        186.69        194.66        65.18 o                         
   2   6   9        983.77       1031.36        78.37 o                         
   4   6   9       3502.67       3602.38       843.40 o                         
   6   6   9         92.58        230.23       178.36 o                         
   8   6   9         18.87         78.96       403.95 o                         
  -7   7   9        365.59        342.90       153.67 o                         
  -5   7   9         22.96         97.02       124.36 o                         
  -3   7   9       2732.67       2765.35       129.21 o                         
  -1   7   9          7.87         54.15        71.59 o                         
   1   7   9       1507.19       1448.30       140.80 o                         
   3   7   9       1339.28       1354.40       165.03 o                         
   5   7   9         21.29        116.77       173.84 o                         
   7   7   9        109.25        316.74       210.87 o                         
  -8   8   9          7.32       -185.48       185.48 o                         
  -6   8   9       5547.88       5693.46       380.83 o                         
  -4   8   9        556.22        509.57       139.48 o                         
  -2   8   9          7.75        -18.92        71.64 o                         
   0   8   9       4385.16       4367.59       154.97 o                         
   2   8   9         12.79         80.62        51.69 o                         
   4   8   9       3111.92       3460.28       338.83 o                         
   6   8   9        878.26        747.91       222.15 o                         
   8   8   9        409.09        303.21       331.70 o                         
  -7   9   9        784.26        762.66       185.90 o                         
  -5   9   9        262.77        181.12       131.60 o                         
  -3   9   9         29.48          4.44        66.59 o                         
  -1   9   9       7306.41       7196.70       240.61 o                         
   1   9   9        596.16        646.94       190.86 o                         
   3   9   9       2994.14       3066.37       161.08 o                         
   5   9   9        738.00       1013.44       221.90 o                         
   7   9   9       1341.04       1600.84       287.62 o                         
  -8  10   9         34.68         46.56       192.15 o                         
  -6  10   9        210.58        163.92       190.64 o                         
  -4  10   9        786.91        889.12       152.14 o                         
  -2  10   9         23.86         96.22        83.11 o                         
   0  10   9        159.56        130.66        79.52 o                         
   2  10   9       2087.02       1912.67       139.37 o                         
   4  10   9        868.22       1027.31       257.33 o                         
   6  10   9         29.16        165.47       206.46 o                         
  -7  11   9       1561.32       1415.86       368.33 o                         
  -5  11   9       5732.45       6369.54       297.01 o                         
  -3  11   9       5861.09       6179.39       208.13 o                         
  -1  11   9        546.42        754.96       108.01 o                         
   1  11   9       6012.86       5785.81       260.21 o                         
   3  11   9      16298.72      15968.12       467.88 o                         
   5  11   9       3055.19       2923.44       322.51 o                         
   7  11   9        390.71        300.63       230.11 o                         
  -6  12   9          1.50        117.67       171.84 o                         
  -4  12   9       1832.32       1733.54       236.49 o                         
  -2  12   9          0.83        107.73        88.21 o                         
   0  12   9        255.64        146.55        90.20 o                         
   2  12   9          6.00        -75.38        75.38 o                         
   4  12   9        399.85        374.48       275.74 o                         
   6  12   9         82.66          0.86       200.27 o                         
  -7  13   9       1629.89       1906.25       459.91 o                         
  -5  13   9       2562.79       3092.53       276.77 o                         
  -3  13   9        273.87        408.54        98.48 o                         
  -1  13   9       1658.64       1617.37       146.71 o                         
   1  13   9         67.66         85.57       115.98 o                         
   3  13   9       1476.69       1686.37       172.54 o                         
   5  13   9       1120.83       1181.94       440.48 o                         
  -6  14   9        828.14        946.54       228.07 o                         
  -4  14   9       3672.43       3825.56       254.35 o                         
  -2  14   9        336.74        348.13       100.64 o                         
   0  14   9        184.33        142.49       101.45 o                         
   2  14   9       5468.39       5690.73       282.20 o                         
   4  14   9       2448.26       2291.78       298.46 o                         
   6  14   9         79.44        -19.72       335.77 o                         
  -7  15   9        317.08         46.86       246.02 o                         
  -5  15   9         49.69         31.06       181.31 o                         
  -3  15   9         72.60        247.75       105.29 o                         
  -1  15   9       5076.29       4950.90       236.08 o                         
   1  15   9         18.69         -3.66       111.66 o                         
   3  15   9          3.32        -36.48       109.81 o                         
   5  15   9        104.13        119.62       244.20 o                         
  -6  16   9       2496.53       3115.74       345.71 o                         
  -4  16   9        371.51        416.11       214.69 o                         
  -2  16   9         41.41       -112.62       183.97 o                         
   0  16   9         55.12        -99.16        99.16 o                         
   2  16   9        482.70        614.81       201.94 o                         
   4  16   9       1345.55       1648.89       280.32 o                         
  -5  17   9          4.73        -96.01       199.43 o                         
  -3  17   9         65.36        -90.09       136.58 o                         
  -1  17   9        225.53        166.12       109.29 o                         
   1  17   9         50.74       -190.43       190.43 o                         
   3  17   9        278.43        -39.09       133.88 o                         
   5  17   9          5.81        -89.54       220.16 o                         
  -6  18   9         59.18        -34.13       260.48 o                         
  -4  18   9        321.56        402.56       199.77 o                         
  -2  18   9       1258.08       1169.80       165.02 o                         
   0  18   9          8.24       -163.69       163.69 o                         
   2  18   9         20.86        129.26       147.96 o                         
   4  18   9         41.08       -145.85       194.98 o                         
  -5  19   9       2231.94       2062.55       307.75 o                         
  -3  19   9       4814.36       5514.89       805.76 o                         
  -1  19   9         79.23        292.43       141.38 o                         
   1  19   9       1954.94       1856.83       247.76 o                         
   3  19   9       6376.49       5462.82       382.43 o                         
  -4  20   9         55.73       -377.02       480.21 o                         
  -2  20   9       2433.80       2205.24       225.47 o                         
   0  20   9        801.89       1025.35       242.32 o                         
   2  20   9        151.60        236.22       161.60 o                         
  -3  21   9         47.19         57.57       222.13 o                         
  -1  21   9        549.48        892.13       222.74 o                         
   1  21   9        130.20        161.79       164.59 o                         
  -2  22   9        107.59        531.19       187.05 o                         
   0  22   9        252.76         96.21       299.17 o                         
   2  22   9         83.50         58.54       235.04 o                         
  -1  23   9       1063.92       1515.06       256.87 o                         
   1  23   9         62.88       -201.46       270.65 o                         
  -8   0  10          8.69        -56.98       284.90 o                         
  -6   0  10       5499.27       6106.42       598.29 o                         
  -4   0  10      19589.02      18801.54       846.56 o                         
  -2   0  10         58.43         85.32       106.84 o                         
   0   0  10       3075.83       3218.77       277.68 o                         
   2   0  10       4545.95       4998.18       232.10 o                         
   4   0  10       6206.36       6578.06       338.05 o                         
   6   0  10       4857.24       4836.02       329.54 o                         
  -9   1  10        459.09        407.00       366.30 o                         
  -7   1  10        295.04        242.71       212.25 o                         
  -5   1  10        151.40         39.22       166.20 o                         
  -3   1  10       1923.51       1556.48       233.75 o                         
  -1   1  10        115.94        139.21       104.62 o                         
   1   1  10        112.38         39.84        75.20 o                         
   3   1  10        102.77        189.75        96.11 o                         
   5   1  10       3390.52       3411.24       209.57 o                         
   7   1  10         21.97        110.14       147.03 o                         
  -8   2  10        415.36        284.20       248.27 o                         
  -6   2  10         15.12       -115.13       133.50 o                         
  -4   2  10         19.32         -1.98       114.29 o                         
  -2   2  10        403.66        315.81        60.42 o                         
   0   2  10       5355.95       4956.93       186.16 o                         
   2   2  10        313.19        246.58        91.38 o                         
   4   2  10         72.81         31.93        89.87 o                         
   6   2  10        127.41        121.72       139.35 o                         
  -9   3  10        238.36       -150.59       291.00 o                         
  -7   3  10        288.19       -118.13       143.10 o                         
  -5   3  10       2431.69       2182.82       449.26 o                         
  -3   3  10       3810.91       4067.64       234.10 o                         
  -1   3  10        841.90        737.54        87.21 o                         
   1   3  10          9.39        -32.43        81.05 o                         
   3   3  10       2917.82       3273.34       337.28 o                         
   5   3  10       5082.04       5527.25       390.60 o                         
   7   3  10        165.02        482.70       169.04 o                         
  -8   4  10        283.51        250.06       213.50 o                         
  -6   4  10         20.68         45.12       143.92 o                         
  -4   4  10       1010.11        984.30       150.41 o                         
  -2   4  10        557.79        532.58        62.42 o                         
   0   4  10       1198.73       1460.25       147.65 o                         
   2   4  10       1853.16       1950.28       147.51 o                         
   4   4  10        143.59        194.47       129.72 o                         
   6   4  10         27.35        235.17       178.00 o                         
   8   4  10       1099.04       1489.41       392.75 o                         
  -9   5  10         88.14         65.12       297.11 o                         
  -7   5  10          4.76         28.51       145.97 o                         
  -5   5  10       6605.26       6895.97       316.30 o                         
  -3   5  10       7021.08       6364.10       258.53 o                         
  -1   5  10          0.66        -34.84        62.72 o                         
   1   5  10       1657.12       1591.18       206.94 o                         
   3   5  10       7800.31       8513.18       245.91 o                         
   5   5  10        988.03       1275.80       346.87 o                         
   7   5  10        867.30       1098.98       198.53 o                         
  -8   6  10        626.39        479.32       210.79 o                         
  -6   6  10         15.16       -138.02       138.02 o                         
  -4   6  10        138.98        180.23       120.59 o                         
  -2   6  10       3399.43       3288.03       153.22 o                         
   0   6  10       1049.56        993.79       142.10 o                         
   2   6  10        115.03        228.50        86.29 o                         
   4   6  10       2559.12       2419.35       277.71 o                         
   6   6  10        335.52        402.54       200.08 o                         
   8   6  10        146.16        675.62       358.16 o                         
  -7   7  10        516.62        487.35       176.54 o                         
  -5   7  10       1163.97       1202.65       195.21 o                         
  -3   7  10        304.12        290.60       123.16 o                         
  -1   7  10       3041.24       2826.70       149.30 o                         
   1   7  10       8028.00       8242.26       227.27 o                         
   3   7  10          4.48        -55.07       119.07 o                         
   5   7  10         56.60         42.73       212.66 o                         
   7   7  10        590.40        876.03       331.60 o                         
  -8   8  10         47.49          3.48       218.30 o                         
  -6   8  10        726.52        667.12       171.04 o                         
  -4   8  10       4908.11       4721.89       263.06 o                         
  -2   8  10        670.09        659.73        97.12 o                         
   0   8  10       2357.15       2266.65       168.52 o                         
   2   8  10        245.42        356.24       123.95 o                         
   4   8  10       3126.38       3352.57       319.21 o                         
   6   8  10       1149.54       1049.31       247.49 o                         
  -7   9  10          7.93        -33.11       163.43 o                         
  -5   9  10       1146.00       1380.65       188.17 o                         
  -3   9  10        367.77        247.67       147.11 o                         
  -1   9  10        643.26        710.96       102.76 o                         
   1   9  10      10834.72      10944.70       348.61 o                         
   3   9  10         29.21         12.96       116.64 o                         
   5   9  10         36.50          7.80       170.78 o                         
   7   9  10        251.66        491.80       230.68 o                         
  -6  10  10         21.37        -88.59       136.46 o                         
  -4  10  10         63.53       -104.24       124.60 o                         
  -2  10  10       3947.85       4324.35       183.85 o                         
   0  10  10      12893.20      12621.04       330.68 o                         
   2  10  10        136.85        289.67       121.99 o                         
   4  10  10       2510.74       2842.10       305.36 o                         
   6  10  10        268.14        496.46       215.83 o                         
  -7  11  10         30.87       -124.40       195.36 o                         
  -5  11  10        213.47        295.53       144.92 o                         
  -3  11  10        113.71        118.89       121.96 o                         
  -1  11  10       1424.56       1464.25       131.73 o                         
   1  11  10        908.25        509.04       149.12 o                         
   3  11  10        321.59        462.53       191.57 o                         
   5  11  10        832.11        962.77       250.21 o                         
  -6  12  10         94.93        261.28       194.66 o                         
  -4  12  10        858.00        751.71       278.82 o                         
  -2  12  10        298.88        400.57       119.25 o                         
   0  12  10       4525.45       4440.13       270.34 o                         
   2  12  10       5020.45       5078.59       269.82 o                         
   4  12  10        327.89        191.05       186.31 o                         
   6  12  10        133.89        146.37       218.33 o                         
  -7  13  10         53.25       -258.44       268.62 o                         
  -5  13  10        294.06        431.38       154.34 o                         
  -3  13  10        244.39        448.47       178.73 o                         
  -1  13  10          4.65       -127.18       127.18 o                         
   1  13  10         69.18       -117.68       117.68 o                         
   3  13  10        466.26        559.96       203.15 o                         
   5  13  10        333.08        672.32       227.93 o                         
  -6  14  10          2.24       -176.14       176.14 o                         
  -4  14  10         15.87        165.84       185.38 o                         
  -2  14  10          2.23        -90.19        90.19 o                         
   0  14  10        504.67        310.97       148.91 o                         
   2  14  10        312.15        275.32       332.72 o                         
   4  14  10          2.94        -13.18       193.96 o                         
  -5  15  10         20.68       -175.13       275.74 o                         
  -3  15  10        787.12        505.84       156.81 o                         
  -1  15  10       6978.09       7646.71       377.92 o                         
   1  15  10       1910.54       1622.20       200.48 o                         
   3  15  10       1020.57        924.37       234.55 o                         
   5  15  10       1115.30        791.11       269.57 o                         
  -6  16  10        598.18        683.51       245.95 o                         
  -4  16  10        556.97        528.75       317.46 o                         
  -2  16  10        309.96        217.65       137.17 o                         
   0  16  10         23.86       -116.63       116.63 o                         
   2  16  10       1076.87       1183.79       653.13 o                         
   4  16  10         62.34        135.07       221.06 o                         
  -5  17  10          2.41       -130.18       189.19 o                         
  -3  17  10        798.18        723.65       424.64 o                         
  -1  17  10         93.53          3.69       141.59 o                         
   1  17  10       1905.05       1896.40       215.64 o                         
   3  17  10        438.34        456.24       469.07 o                         
  -4  18  10         62.60        230.52       248.27 o                         
  -2  18  10        487.92        494.41       191.87 o                         
   0  18  10        977.78        772.47       336.69 o                         
   2  18  10        143.57         13.49       206.55 o                         
   4  18  10        839.67        280.83       413.10 o                         
  -5  19  10        590.54        258.15       224.92 o                         
  -3  19  10       1224.68        826.68       195.77 o                         
  -1  19  10         27.83        377.53       189.21 o                         
   1  19  10         18.36        -49.66       155.40 o                         
   3  19  10        587.14         26.45       356.12 o                         
  -4  20  10        157.56       -253.89       253.89 o                         
  -2  20  10       1878.03       1583.02       482.29 o                         
   0  20  10        656.80        715.27       229.47 o                         
   2  20  10        708.57        521.16       440.58 o                         
  -1  21  10        398.86        707.99       219.34 o                         
   1  21  10        298.11        200.08       200.64 o                         
   0  22  10          2.87       -196.04       199.43 o                         
  -7   1  11       2337.22       2570.38       334.04 o                         
  -5   1  11        379.79        530.57       209.34 o                         
  -3   1  11        114.04        180.11       202.48 o                         
  -1   1  11        684.56        818.98        88.00 o                         
   1   1  11       3630.81       3702.10       163.57 o                         
   3   1  11       6719.75       6791.53       241.27 o                         
   5   1  11         37.11        224.23       105.18 o                         
   7   1  11        195.06        186.05       211.95 o                         
  -8   2  11          4.07        -54.70       223.80 o                         
  -6   2  11       1603.12       1498.98       419.21 o                         
  -4   2  11        905.38        904.98       360.09 o                         
  -2   2  11       1139.86       1355.25       381.46 o                         
   0   2  11       2007.85       2059.26       219.40 o                         
   2   2  11       1327.89       1302.97       114.44 o                         
   4   2  11        136.22        421.32       110.73 o                         
   6   2  11        258.64        498.71       166.41 o                         
  -7   3  11        715.12       1220.38       268.97 o                         
  -5   3  11        213.53         61.05       141.28 o                         
  -3   3  11       3215.11       3218.59       309.89 o                         
  -1   3  11        100.95         65.46        64.63 o                         
   1   3  11       3327.65       3180.91       153.14 o                         
   3   3  11       1071.20       1046.20       124.92 o                         
   5   3  11       1510.14       1752.18       200.73 o                         
   7   3  11          0.67         72.25       209.85 o                         
  -8   4  11       4165.29       4860.54       348.67 o                         
  -6   4  11       1840.51       1644.41       210.55 o                         
  -4   4  11        863.69        842.22       159.22 o                         
  -2   4  11       7995.61       8078.80       282.65 o                         
   0   4  11        719.39        568.67       120.88 o                         
   2   4  11      13620.82      13597.17       329.79 o                         
   4   4  11       3735.68       4000.66       327.36 o                         
   6   4  11          5.62        128.55       156.07 o                         
  -7   5  11        449.86        285.34       170.87 o                         
  -5   5  11        190.56        158.81       144.74 o                         
  -3   5  11       1481.63       1309.27       170.06 o                         
  -1   5  11        452.02        539.75       111.87 o                         
   1   5  11       1629.13       1562.31       157.25 o                         
   3   5  11        241.50        354.01       174.69 o                         
   5   5  11       1524.72       1444.47       241.69 o                         
   7   5  11        491.30        730.38       249.28 o                         
  -8   6  11         16.96       -149.00       211.42 o                         
  -6   6  11         39.22         56.56       142.99 o                         
  -4   6  11       1581.05       1493.08       180.62 o                         
  -2   6  11       1143.03       1409.75       275.68 o                         
   0   6  11        188.68        194.10       186.81 o                         
   2   6  11         44.96        214.23        94.81 o                         
   4   6  11        127.59        261.80       219.78 o                         
   6   6  11       3599.41       4034.70       393.55 o                         
  -7   7  11       1169.80       1388.82       291.38 o                         
  -5   7  11       1364.46       1591.73       206.58 o                         
  -3   7  11         55.31         54.31       115.33 o                         
  -1   7  11        727.04        587.23       128.74 o                         
   1   7  11       2518.67       2224.55       152.34 o                         
   3   7  11        110.24        261.34       126.65 o                         
   5   7  11        432.88        337.82       313.39 o                         
   7   7  11        490.33        561.66       343.91 o                         
  -6   8  11         49.54        -16.75       146.62 o                         
  -4   8  11       3976.86       3755.76       287.16 o                         
  -2   8  11       4905.76       5116.92       454.78 o                         
   0   8  11         54.36         50.40       140.70 o                         
   2   8  11          6.45        160.85       129.45 o                         
   4   8  11       1252.78       1591.34       383.60 o                         
   6   8  11        567.05        887.17       249.47 o                         
  -7   9  11        154.52        -31.77       177.29 o                         
  -5   9  11        374.33        396.84       155.61 o                         
  -3   9  11         58.33        -30.99       128.18 o                         
  -1   9  11         12.51         51.60       108.77 o                         
   1   9  11       1463.42       1354.90       178.82 o                         
   3   9  11       1605.63       1587.78       247.84 o                         
   5   9  11        126.25        242.98       201.53 o                         
  -6  10  11        399.14        864.32       209.91 o                         
  -4  10  11        781.92        753.25       160.98 o                         
  -2  10  11         83.61        -53.29       160.21 o                         
   0  10  11       1255.98       1219.50       158.28 o                         
   2  10  11          5.94        162.60       130.09 o                         
   4  10  11         14.58         -8.26       422.26 o                         
   6  10  11       1004.71       1337.66       298.27 o                         
  -7  11  11        200.70         93.61       297.11 o                         
  -5  11  11       1916.18       2161.94       224.54 o                         
  -3  11  11       6361.47       6451.32       286.28 o                         
  -1  11  11       4119.20       3722.92       371.83 o                         
   1  11  11        356.53        296.00       141.04 o                         
   3  11  11        685.31        549.37       209.14 o                         
   5  11  11       2739.07       2521.37       337.32 o                         
  -6  12  11        267.33        128.04       231.99 o                         
  -4  12  11         51.30        -41.75       124.13 o                         
  -2  12  11        865.03        705.97       647.03 o                         
   0  12  11       1003.95        670.56       161.80 o                         
   2  12  11        448.19        456.66       210.28 o                         
   4  12  11         19.44        314.76       195.57 o                         
  -5  13  11        270.90        268.86       186.53 o                         
  -3  13  11       4843.12       4687.52       276.36 o                         
  -1  13  11        107.07        -30.89       134.22 o                         
   1  13  11       1073.32       1106.47       183.29 o                         
   3  13  11        577.30        571.27       301.18 o                         
   5  13  11       2119.06       2381.16       329.00 o                         
  -6  14  11       1005.48        570.65       243.18 o                         
  -4  14  11        516.68        631.15       183.64 o                         
  -2  14  11       2087.43       1672.81       227.85 o                         
   0  14  11        877.63        647.71       173.50 o                         
   2  14  11        754.60        282.18       301.18 o                         
   4  14  11         10.74        -42.68       209.60 o                         
  -5  15  11         45.82         55.69       245.22 o                         
  -3  15  11        200.41        174.24       177.60 o                         
  -1  15  11         37.23       -127.99       127.99 o                         
   1  15  11        586.23        208.05       203.89 o                         
   3  15  11        297.12        258.93       405.98 o                         
  -4  16  11        844.23        727.42       219.61 o                         
  -2  16  11       1222.37       1086.63       282.55 o                         
   0  16  11         81.22        108.90       210.62 o                         
   2  16  11         80.08        106.57       279.81 o                         
   4  16  11        495.97        252.34       331.70 o                         
  -5  17  11        579.68        602.27       239.11 o                         
  -3  17  11        154.71       -447.23       514.75 o                         
  -1  17  11         14.56        -75.81       155.47 o                         
   1  17  11        478.97        459.97       524.93 o                         
   3  17  11        655.86        753.92       482.19 o                         
  -4  18  11        347.55        162.80       313.39 o                         
  -2  18  11        284.97       -228.94       228.94 o                         
   0  18  11        534.41        599.27       289.99 o                         
   2  18  11        807.02        394.55       280.83 o                         
  -3  19  11        347.10        274.72       327.63 o                         
  -1  19  11       2348.45       2132.47       504.68 o                         
   1  19  11       1969.20       1812.70       313.61 o                         
   0  20  11         31.81        231.99       272.69 o                         
  -6   0  12       2170.71       1827.22       433.45 o                         
  -4   0  12        411.19        370.37       313.39 o                         
  -2   0  12      11631.92      11901.48       732.60 o                         
   0   0  12      17288.80      17829.10       500.64 o                         
   2   0  12        538.61        555.60       143.44 o                         
   4   0  12       2176.95       2735.18       284.52 o                         
   6   0  12       7789.03       8961.31       683.76 o                         
  -7   1  12        274.34         75.37       294.06 o                         
  -5   1  12          5.51       -262.51       262.51 o                         
  -3   1  12        451.40        486.66       192.86 o                         
  -1   1  12         89.24        284.05       189.12 o                         
   1   1  12         31.09         -8.35        80.55 o                         
   3   1  12       1243.00       1494.11       148.93 o                         
   5   1  12          1.99        256.24       144.04 o                         
  -6   2  12        449.50        658.67       242.38 o                         
  -4   2  12        100.71          1.12       187.70 o                         
  -2   2  12        639.56        807.59       312.27 o                         
   0   2  12         18.40        -58.20        74.10 o                         
   2   2  12        140.92        236.38        84.03 o                         
   4   2  12        343.08        383.02       137.81 o                         
   6   2  12         14.17        234.67       216.93 o                         
  -7   3  12         31.88        166.88       291.00 o                         
  -5   3  12         51.25         32.26       204.09 o                         
  -3   3  12        780.49        788.03       229.24 o                         
  -1   3  12       3596.55       3745.25       627.80 o                         
   1   3  12        184.74          9.41        92.68 o                         
   3   3  12         27.51        308.86       102.02 o                         
   5   3  12        458.71        372.39       153.72 o                         
  -6   4  12        351.47        346.87       238.16 o                         
  -4   4  12        120.56        -20.43       180.70 o                         
  -2   4  12          6.97        -74.06       170.15 o                         
   0   4  12       1468.24       1562.78       133.16 o                         
   2   4  12          2.92        106.75        91.58 o                         
   4   4  12       1180.37       1468.83       196.46 o                         
   6   4  12        104.84        281.26       182.17 o                         
  -7   5  12       1024.28        492.65       201.26 o                         
  -5   5  12        209.76       -109.33       190.07 o                         
  -3   5  12        345.32        220.22       167.02 o                         
  -1   5  12       8916.79       8863.03       443.92 o                         
   1   5  12         84.88        -26.29        93.91 o                         
   3   5  12       1556.46       1557.25       240.87 o                         
   5   5  12        845.49       1303.42       206.45 o                         
  -6   6  12         33.24       -154.70       154.70 o                         
  -4   6  12       2637.44       2907.94       240.20 o                         
  -2   6  12         42.71       -112.09       167.63 o                         
   0   6  12         42.16        -92.01        97.00 o                         
   2   6  12        915.94       1172.78       177.01 o                         
   4   6  12        204.30         25.01       291.00 o                         
   6   6  12         46.02        150.60       167.65 o                         
  -7   7  12       1097.52        927.69       257.38 o                         
  -5   7  12       3395.98       3414.46       268.66 o                         
  -3   7  12        119.60         70.45       187.17 o                         
  -1   7  12        199.92        -62.06       168.85 o                         
   1   7  12       3608.04       3200.34       211.36 o                         
   3   7  12       1973.86       2200.08       603.38 o                         
   5   7  12       1337.09       1332.93       476.09 o                         
  -6   8  12        573.24        480.46       176.51 o                         
  -4   8  12        910.46        874.79       184.63 o                         
  -2   8  12       3177.10       3022.12       314.31 o                         
   0   8  12       2392.11       2166.06       182.26 o                         
   2   8  12        229.43        402.41       219.32 o                         
   4   8  12        367.93        502.11       206.40 o                         
   6   8  12       1364.93        700.04       366.30 o                         
  -7   9  12       1098.12       1245.20       267.73 o                         
  -5   9  12       1869.74       1945.48       222.49 o                         
  -3   9  12         24.38         92.59       184.19 o                         
  -1   9  12        517.85        402.47       246.23 o                         
   1   9  12       1295.21       1379.06       188.37 o                         
   3   9  12        441.67        519.09       362.23 o                         
   5   9  12        853.72        970.00       256.49 o                         
  -6  10  12       1230.89       1099.84       198.94 o                         
  -4  10  12       2352.34       2409.34       228.85 o                         
  -2  10  12         48.06       -132.02       179.08 o                         
   0  10  12         79.18        -16.91       115.72 o                         
   2  10  12       2654.69       2729.11       234.21 o                         
   4  10  12       1542.74       1614.09       282.77 o                         
  -5  11  12        290.57        353.54       168.62 o                         
  -3  11  12         97.94        203.34       186.86 o                         
  -1  11  12        954.54        503.62       189.70 o                         
   1  11  12        464.28        537.19       164.95 o                         
   3  11  12        212.00        385.09       302.20 o                         
   5  11  12         64.49         25.90       202.14 o                         
  -6  12  12       1671.87       2307.48       411.07 o                         
  -4  12  12         15.40        238.87       203.50 o                         
  -2  12  12         15.09          8.63       187.75 o                         
   0  12  12        725.32        429.59       161.76 o                         
   2  12  12         38.35         59.28       131.27 o                         
   4  12  12       2433.67       2194.96       313.34 o                         
  -5  13  12        552.83        173.88       240.19 o                         
  -3  13  12        212.16        389.86       427.35 o                         
  -1  13  12        155.22        -54.43       205.05 o                         
   1  13  12        127.71         83.17       207.27 o                         
   3  13  12         73.49        -97.83       175.27 o                         
  -4  14  12         36.27        111.84       231.99 o                         
  -2  14  12        254.04       -357.17       377.49 o                         
   0  14  12         51.89         33.00       150.88 o                         
   2  14  12        390.78        211.18       352.05 o                         
   4  14  12         88.15        -30.52       288.97 o                         
  -3  15  12       2200.43       3120.15       332.28 o                         
  -1  15  12        129.91        105.24       230.59 o                         
   1  15  12       2816.33       2403.72       876.98 o                         
   3  15  12       8044.49       8526.33       896.31 o                         
  -4  16  12          9.41       -168.90       305.25 o                         
  -2  16  12        134.36       -225.96       225.96 o                         
   0  16  12        846.09       1090.55       423.28 o                         
   2  16  12        111.82       -328.65       328.65 o                         
  -3  17  12        117.14       -252.34       252.34 o                         
  -1  17  12          6.23        -28.49       360.19 o                         
   1  17  12        165.18          8.70       508.75 o                         
   2  18  12       1132.70        463.98       343.91 o                         
   1  19  12         21.95       -197.39       299.14 o                         
  -5   1  13       3686.15       3746.56       393.11 o                         
  -3   1  13       2872.34       2902.84       601.24 o                         
  -1   1  13         20.85       -164.28       164.28 o                         
   1   1  13       1216.09       1129.11       119.69 o                         
   3   1  13       4393.90       4807.10       322.48 o                         
   5   1  13        907.36        660.56       371.29 o                         
  -6   2  13         11.81       -210.81       210.81 o                         
  -4   2  13         24.44       -172.51       172.51 o                         
  -2   2  13       1323.07       1178.50       263.43 o                         
   0   2  13         61.20       -160.80       306.51 o                         
   2   2  13        111.26        253.13       101.00 o                         
   4   2  13       1529.39       1566.44       360.58 o                         
  -5   3  13          0.88       -113.03       247.25 o                         
  -3   3  13         17.05        241.73       206.29 o                         
  -1   3  13        233.54        232.70       170.61 o                         
   1   3  13       2420.45       2348.81       149.88 o                         
   3   3  13        140.41        307.83       182.88 o                         
   5   3  13        553.23        849.25       180.42 o                         
  -6   4  13       2997.36       2523.16       562.57 o                         
  -4   4  13       3657.11       4450.89       402.63 o                         
  -2   4  13        564.70        788.43       233.10 o                         
   0   4  13        177.77       -117.77       237.85 o                         
   2   4  13       2891.39       3254.22       357.11 o                         
   4   4  13       1787.07       1809.03       218.27 o                         
  -5   5  13         41.35       -182.48       182.48 o                         
  -3   5  13        782.21         81.24       199.49 o                         
  -1   5  13        446.36        392.52       209.34 o                         
   1   5  13       1267.29       1233.72       134.09 o                         
   3   5  13         37.68        191.64       137.11 o                         
   5   5  13        501.59        996.69       257.42 o                         
  -6   6  13         32.16       -123.56       167.15 o                         
  -4   6  13          1.70        -61.37       198.51 o                         
  -2   6  13       1900.00       1477.37       263.55 o                         
   0   6  13       2889.92       2825.21       271.38 o                         
   2   6  13       1034.90       1229.46       191.67 o                         
   4   6  13         45.44        261.69       155.85 o                         
  -5   7  13          6.66       -192.46       197.00 o                         
  -3   7  13       1214.77       1510.69       273.36 o                         
  -1   7  13        147.92        326.16       434.47 o                         
   1   7  13        183.41        128.64       136.01 o                         
   3   7  13        237.88        597.36       196.98 o                         
   5   7  13       1605.14       1751.91       279.63 o                         
  -6   8  13         22.92       -194.92       221.97 o                         
  -4   8  13       1456.18       1099.96       324.48 o                         
  -2   8  13        102.85       -122.98       180.55 o                         
   0   8  13       2148.14       2160.70       507.97 o                         
   2   8  13       2667.28       2244.91       241.63 o                         
   4   8  13       1008.99       1415.29       263.82 o                         
  -5   9  13       2522.89       2392.46       343.14 o                         
  -3   9  13        515.39        367.74       238.09 o                         
  -1   9  13        133.65       -241.37       311.11 o                         
   1   9  13        456.00        366.39       154.97 o                         
   3   9  13       1714.81       2162.49       286.55 o                         
   5   9  13        201.39        516.89       376.47 o                         
  -6  10  13         18.83       -315.42       315.42 o                         
  -4  10  13         57.57          9.61       195.86 o                         
  -2  10  13        528.86        322.14       216.13 o                         
   0  10  13        189.82       -197.51       197.51 o                         
   2  10  13        146.55        264.50       151.53 o                         
   4  10  13        144.63          2.41       209.75 o                         
  -5  11  13         44.99       -118.06       223.40 o                         
  -3  11  13        594.64        224.91       580.99 o                         
  -1  11  13       3017.15       2796.72       283.63 o                         
   1  11  13       1870.20       1621.61       240.77 o                         
   3  11  13         36.99         20.35       234.02 o                         
  -4  12  13        140.81        287.95       221.60 o                         
  -2  12  13        513.21        238.94       491.92 o                         
   0  12  13         68.39       -208.03       208.03 o                         
   2  12  13          0.48         13.06       525.03 o                         
   4  12  13        250.17       -162.80       309.32 o                         
  -3  13  13         52.71       -196.32       196.32 o                         
  -1  13  13        349.87        117.64       233.27 o                         
   1  13  13       2522.84       2785.19       378.71 o                         
   3  13  13        148.78        282.86       325.60 o                         
  -4  14  13          9.88         87.18       272.69 o                         
  -2  14  13       3038.37       1619.96       333.85 o                         
   0  14  13        925.99        945.98       254.11 o                         
   2  14  13        592.97        274.72       333.74 o                         
  -3  15  13         29.63       -321.53       321.53 o                         
  -1  15  13        150.18        -53.06       281.85 o                         
  -2  16  13        512.81         38.66       325.60 o                         
   2  16  13        699.69       -256.41       339.84 o                         
  -4   0  14       1518.08       1391.73       425.31 o                         
  -2   0  14       3394.93       3302.39       506.71 o                         
   0   0  14       1576.12       1413.66       688.74 o                         
   2   0  14       6785.46       7773.38       331.58 o                         
   4   0  14       2303.56       2482.49       429.38 o                         
  -5   1  14        278.59         26.36       246.23 o                         
  -3   1  14        447.32         74.66       229.95 o                         
  -1   1  14       1074.86        991.21       245.40 o                         
   1   1  14        385.90        221.41       152.40 o                         
   3   1  14         34.06        156.65       134.16 o                         
   5   1  14        179.00        115.68       623.73 o                         
  -4   2  14        982.91        998.29       269.80 o                         
  -2   2  14        384.60        285.97       215.96 o                         
   0   2  14        307.61        195.06       397.22 o                         
   2   2  14        187.13        322.26       122.88 o                         
   4   2  14         95.66        516.13       201.39 o                         
  -5   3  14        641.43        321.13       257.79 o                         
  -3   3  14         56.91        -30.42       200.49 o                         
  -1   3  14       1296.23       1118.75       256.03 o                         
   1   3  14       2365.58       2061.55       299.89 o                         
   3   3  14        356.48        430.53       201.19 o                         
   5   3  14          5.44       -201.46       303.21 o                         
  -4   4  14        696.17         50.19       209.19 o                         
  -2   4  14       1448.96       1660.75       282.77 o                         
   0   4  14         53.89       -100.87       250.65 o                         
   2   4  14          2.07        143.55       117.52 o                         
   4   4  14        466.85        695.06       176.65 o                         
  -5   5  14         54.50        307.26       372.40 o                         
  -3   5  14         21.87         33.56       204.20 o                         
  -1   5  14        560.50        674.84       478.12 o                         
   1   5  14        835.37       1017.08       205.08 o                         
   3   5  14       1685.27       1872.76       219.50 o                         
   5   5  14         48.47        111.92       262.51 o                         
  -4   6  14         49.65       -211.16       211.16 o                         
  -2   6  14         44.05        290.20       213.65 o                         
   0   6  14       1302.11       1143.92       303.95 o                         
   2   6  14         70.94         78.87       223.64 o                         
   4   6  14         14.46        246.86       176.84 o                         
  -5   7  14        586.02        470.08       360.19 o                         
  -3   7  14       3990.17       3506.01       374.83 o                         
  -1   7  14        103.27        131.79       198.76 o                         
   1   7  14         24.78        141.29       194.00 o                         
   3   7  14        659.10        788.96       180.86 o                         
  -4   8  14        232.43       -137.64       458.89 o                         
  -2   8  14         90.43        243.62       275.74 o                         
   0   8  14        874.74       1049.23       223.46 o                         
   2   8  14       2308.98       2266.81       247.49 o                         
   4   8  14        287.15         89.17       169.06 o                         
  -3   9  14       1601.60       1480.55       287.69 o                         
  -1   9  14        119.15        -22.04       421.53 o                         
   1   9  14        297.04        346.22       223.38 o                         
   3   9  14       1942.25       2171.05       604.39 o                         
  -4  10  14        490.73        598.29       327.63 o                         
  -2  10  14        283.53          7.10       202.14 o                         
   0  10  14        704.04        740.97       273.32 o                         
   2  10  14          3.08        458.38       198.01 o                         
  -3  11  14          0.22         43.09       694.95 o                         
  -1  11  14         47.39        -49.04       199.10 o                         
   1  11  14        795.41        727.68       244.92 o                         
   3  11  14        354.24        482.29       331.70 o                         
  -4  12  14        866.34       1363.24       626.78 o                         
  -2  12  14       2052.15       2249.39       316.74 o                         
   0  12  14         47.91         50.52       216.11 o                         
  -3  13  14          3.78        -10.17       311.35 o                         
  -1  13  14          5.40        162.80       317.46 o                         
  -2  14  14        234.53        374.44       331.70 o                         
  -3   1  15       1205.62        755.58       263.20 o                         
  -1   1  15       2567.38       2793.36       603.27 o                         
   1   1  15         16.61         90.43       136.54 o                         
  -2   2  15        130.03        169.65       217.05 o                         
   0   2  15          3.78       -189.85       462.48 o                         
   2   2  15        204.16        719.89       225.11 o                         
   4   2  15        210.47       -134.62       359.18 o                         
  -3   3  15         54.97       -147.80       210.80 o                         
  -1   3  15        141.40        164.52       201.99 o                         
   1   3  15        441.99        325.64       180.86 o                         
   3   3  15         10.73        185.18       260.48 o                         
  -2   4  15       3192.30       3898.28       401.09 o                         
   0   4  15       5642.82       5059.06       419.01 o                         
   2   4  15         97.40        587.95       629.73 o                         
  -3   5  15        249.69         85.74       238.09 o                         
  -1   5  15         17.92         76.88       204.81 o                         
   1   5  15        872.62        924.13       258.64 o                         
   3   5  15        147.17        761.09       297.11 o                         
  -2   6  15        222.01        -49.75       203.30 o                         
   0   6  15         17.18       -182.49       182.49 o                         
   2   6  15        667.57        630.79       235.66 o                         
  -1   7  15         21.40        116.80       211.95 o                         
   1   7  15        266.76        508.20       229.29 o                         
  -2   8  15         32.68          5.07       306.27 o                         
   0   8  15        295.54        327.92       204.13 o                         
   2   8  15        575.36        738.70       317.46 o                         
  -1   9  15       1224.28        864.87       380.54 o                         
   1   9  15         41.29        612.53       295.07 o                         
   0  10  15         13.32       -126.17       293.04 o                         
  -1  11  15         36.08       -301.18       301.18 o                         
   1  11  15       3435.04       4059.41       516.89 o                         
   0   0  16         46.50       -354.09       354.09 o                         
   0   2  16        775.96       -115.99       404.96 o                         
   1   3  16         34.14        132.27       313.39 o                         
   0   4  16        322.64       -386.65       386.65 o                         
                                                                                
